# Supplementary material for: Scalable semitransparent organic solar cells with robust film thickness tolerance for building-integrated photovoltaics
Source: Nat Commun. 2026 Feb 18;17:2916. doi: 10.1038/s41467-026-69537-3 (PMC13031838; doi:10.1038/s41467-026-69537-3)
Supplement: Supplementary file 6 — Source Data [file 41467_2026_69537_MOESM6_ESM.xlsx]

## Sheet: Fig. 1b
Fig. 1b
1:1 Black line		1:3 Red line		1:5 Blue line
Wavelength (nm)	Absorption intensity (nm-1)	Wavelength (nm)	Absorption intensity (nm-1)	Wavelength (nm)	Absorption intensity (nm-1)
300	0.0019	300	0.00187	300	0.00179
301	0.00193	301	0.00189	301	0.00181
302	0.00192	302	0.00191	302	0.00183
303	0.00193	303	0.00191	303	0.00184
304	0.00195	304	0.00192	304	0.00185
305	0.00193	305	0.00192	305	0.00184
306	0.00195	306	0.00193	306	0.00187
307	0.00193	307	0.00194	307	0.00187
308	0.00193	308	0.00194	308	0.00189
309	0.00197	309	0.00198	309	0.00191
310	0.00197	310	0.00199	310	0.00193
311	0.00197	311	0.00198	311	0.00193
312	0.00197	312	0.002	312	0.00194
313	0.00198	313	0.002	313	0.00194
314	0.00197	314	0.00201	314	0.00194
315	0.00199	315	0.00202	315	0.00196
316	0.00196	316	0.00199	316	0.00193
317	0.00198	317	0.00201	317	0.00197
318	0.00195	318	0.00202	318	0.00195
319	0.00195	319	0.00199	319	0.0019
320	0.00195	320	0.00197	320	0.00191
321	0.00191	321	0.00195	321	0.00193
322	0.00191	322	0.00194	322	0.0019
323	0.00191	323	0.00194	323	0.00187
324	0.00189	324	0.0019	324	0.00186
325	0.00189	325	0.0019	325	0.00183
326	0.00187	326	0.00186	326	0.00182
327	0.00187	327	0.00189	327	0.00182
328	0.00184	328	0.00184	328	0.0018
329	0.00184	329	0.00181	329	0.00175
330	0.00184	330	0.00181	330	0.00176
331	0.0018	331	0.00178	331	0.00171
332	0.0018	332	0.00176	332	0.00169
333	0.00181	333	0.00177	333	0.0017
334	0.00177	334	0.00174	334	0.00169
335	0.00177	335	0.00173	335	0.00165
336	0.00178	336	0.00172	336	0.00164
337	0.00176	337	0.00169	337	0.00163
338	0.00174	338	0.00167	338	0.0016
339	0.00174	339	0.00164	339	0.00158
340	0.00175	340	0.00166	340	0.0016
341	0.00176	341	0.00166	341	0.0016
342	0.00173	342	0.00164	342	0.00158
343	0.00175	343	0.00166	343	0.0016
344	0.00178	344	0.00165	344	0.00158
345	0.00179	345	0.00165	345	0.00159
346	0.00178	346	0.00166	346	0.0016
347	0.00179	347	0.00164	347	0.00159
348	0.00182	348	0.00167	348	0.0016
349	0.0018	349	0.00165	349	0.0016
350	0.00182	350	0.00167	350	0.00163
351	0.00182	351	0.00167	351	0.00162
352	0.00183	352	0.00167	352	0.00162
353	0.00182	353	0.00169	353	0.00162
354	0.00186	354	0.00169	354	0.00164
355	0.00188	355	0.0017	355	0.00166
356	0.00188	356	0.00169	356	0.00165
357	0.00186	357	0.0017	357	0.00164
358	0.00187	358	0.00169	358	0.00164
359	0.00186	359	0.00169	359	0.00164
360	0.00186	360	0.00169	360	0.00162
361	0.00186	361	0.00167	361	0.00162
362	0.00186	362	0.00167	362	0.00162
363	0.00184	363	0.00167	363	0.00161
364	0.00186	364	0.00166	364	0.0016
365	0.00182	365	0.00164	365	0.00158
366	0.00182	366	0.00162	366	0.00156
367	0.0018	367	0.0016	367	0.00156
368	0.00178	368	0.00157	368	0.00152
369	0.00178	369	0.00159	369	0.0015
370	0.00175	370	0.00155	370	0.0015
371	0.00172	371	0.0015	371	0.00145
372	0.00172	372	0.00153	372	0.00146
373	0.0017	373	0.0015	373	0.00145
374	0.0017	374	0.0015	374	0.00146
375	0.00168	375	0.00146	375	0.00141
376	0.00168	376	0.00146	376	0.00142
377	0.00167	377	0.00145	377	0.0014
378	0.00164	378	0.00145	378	0.0014
379	0.00165	379	0.00143	379	0.00138
380	0.00166	380	0.00145	380	0.00139
381	0.00163	381	0.00143	381	0.00138
382	0.00164	382	0.00142	382	0.0014
383	0.00162	383	0.00141	383	0.00137
384	0.00163	384	0.00142	384	0.00137
385	0.0016	385	0.0014	385	0.00136
386	0.00161	386	0.00141	386	0.00138
387	0.0016	387	0.00141	387	0.00137
388	0.00158	388	0.0014	388	0.00136
389	0.00159	389	0.00141	389	0.00138
390	0.00157	390	0.00141	390	0.00136
391	0.00157	391	0.00141	391	0.00136
392	0.00158	392	0.0014	392	0.00136
393	0.00157	393	0.00141	393	0.00138
394	0.00157	394	0.00141	394	0.0014
395	0.00157	395	0.0014	395	0.00138
396	0.00156	396	0.0014	396	0.00138
397	0.00157	397	0.00141	397	0.00139
398	0.00157	398	0.0014	398	0.00139
399	0.00157	399	0.00141	399	0.00138
400	0.00156	400	0.00141	400	0.00138
401	0.00156	401	0.00141	401	0.00138
402	0.00154	402	0.00139	402	0.00136
403	0.00154	403	0.0014	403	0.00137
404	0.00153	404	0.00136	404	0.00134
405	0.00152	405	0.00137	405	0.00134
406	0.00151	406	0.00136	406	0.00134
407	0.0015	407	0.00134	407	0.00133
408	0.00149	408	0.00133	408	0.00132
409	0.00147	409	0.00131	409	0.0013
410	0.00147	410	0.00129	410	0.00127
411	0.00145	411	0.00128	411	0.00127
412	0.00141	412	0.00126	412	0.00124
413	0.00141	413	0.00124	413	0.00121
414	0.00141	414	0.00123	414	0.00119
415	0.00138	415	0.0012	415	0.00117
416	0.00138	416	0.0012	416	0.00115
417	0.00135	417	0.00117	417	0.00113
418	0.00134	418	0.00116	418	0.00111
419	0.00134	419	0.00115	419	0.00109
420	0.00132	420	0.00113	420	0.00109
421	0.00131	421	0.00112	421	0.00107
422	0.0013	422	0.00111	422	0.00105
423	0.00129	423	0.0011	423	0.00105
424	0.00128	424	0.00108	424	0.00104
425	0.00128	425	0.00107	425	0.00102
426	0.00126	426	0.00106	426	0.00102
427	0.00125	427	0.00104	427	0.000995
428	0.00124	428	0.00104	428	0.000995
429	0.00124	429	0.00104	429	0.000976
430	0.00122	430	0.00102	430	0.000969
431	0.00122	431	0.00102	431	0.000963
432	0.00122	432	0.00102	432	0.000969
433	0.00122	433	0.00101	433	0.000956
434	0.00121	434	0.00101	434	0.000949
435	0.00121	435	0.00101	435	0.000956
436	0.0012	436	0.001	436	0.000943
437	0.0012	437	0.000987	437	0.000943
438	0.0012	438	0.000993	438	0.000943
439	0.0012	439	0.000993	439	0.000949
440	0.0012	440	0.00098	440	0.000936
441	0.00119	441	0.000987	441	0.000936
442	0.0012	442	0.000987	442	0.000936
443	0.00119	443	0.00098	443	0.00093
444	0.00119	444	0.00098	444	0.00093
445	0.0012	445	0.000993	445	0.000943
446	0.0012	446	0.000993	446	0.000943
447	0.00121	447	0.001	447	0.000943
448	0.0012	448	0.000987	448	0.000936
449	0.00119	449	0.000987	449	0.00093
450	0.0012	450	0.001	450	0.000943
451	0.00122	451	0.00101	451	0.000956
452	0.0012	452	0.001	452	0.000936
453	0.00121	453	0.00101	453	0.000943
454	0.00121	454	0.000993	454	0.000936
455	0.00121	455	0.00101	455	0.000949
456	0.00121	456	0.001	456	0.000943
457	0.00122	457	0.00101	457	0.000949
458	0.00122	458	0.00101	458	0.000949
459	0.00122	459	0.00101	459	0.000956
460	0.00123	460	0.00101	460	0.000956
461	0.00123	461	0.00102	461	0.000963
462	0.00124	462	0.00102	462	0.000963
463	0.00124	463	0.00102	463	0.000963
464	0.00125	464	0.00104	464	0.000976
465	0.00125	465	0.00104	465	0.000976
466	0.00126	466	0.00104	466	0.000989
467	0.00126	467	0.00104	467	0.000982
468	0.00126	468	0.00105	468	0.000989
469	0.00127	469	0.00106	469	0.001
470	0.00128	470	0.00106	470	0.001
471	0.00128	471	0.00106	471	0.00102
472	0.00129	472	0.00107	472	0.00102
473	0.0013	473	0.00108	473	0.00103
474	0.00131	474	0.0011	474	0.00104
475	0.00132	475	0.0011	475	0.00104
476	0.00132	476	0.00111	476	0.00104
477	0.00132	477	0.00111	477	0.00105
478	0.00134	478	0.00112	478	0.00105
479	0.00135	479	0.00113	479	0.00107
480	0.00135	480	0.00114	480	0.00108
481	0.00137	481	0.00116	481	0.00109
482	0.00138	482	0.00116	482	0.0011
483	0.00139	483	0.00117	483	0.00111
484	0.0014	484	0.00118	484	0.00113
485	0.00141	485	0.0012	485	0.00113
486	0.00143	486	0.00121	486	0.00115
487	0.00143	487	0.00122	487	0.00116
488	0.00146	488	0.00124	488	0.00118
489	0.00147	489	0.00125	489	0.00119
490	0.00148	490	0.00126	490	0.0012
491	0.00149	491	0.00127	491	0.00121
492	0.00151	492	0.00129	492	0.00123
493	0.00152	493	0.00129	493	0.00123
494	0.00153	494	0.00131	494	0.00125
495	0.00154	495	0.00132	495	0.00127
496	0.00155	496	0.00134	496	0.00127
497	0.00157	497	0.00134	497	0.00128
498	0.00157	498	0.00136	498	0.00129
499	0.00159	499	0.00137	499	0.0013
500	0.0016	500	0.00137	500	0.00131
501	0.00162	501	0.00139	501	0.00132
502	0.00162	502	0.00139	502	0.00133
503	0.00163	503	0.00139	503	0.00133
504	0.00164	504	0.00141	504	0.00134
505	0.00166	505	0.00142	505	0.00136
506	0.00166	506	0.00143	506	0.00136
507	0.00168	507	0.00143	507	0.00136
508	0.00169	508	0.00145	508	0.00137
509	0.0017	509	0.00145	509	0.00137
510	0.00172	510	0.00145	510	0.00138
511	0.00172	511	0.00146	511	0.00138
512	0.00173	512	0.00146	512	0.00139
513	0.00175	513	0.00147	513	0.0014
514	0.00176	514	0.00147	514	0.0014
515	0.00177	515	0.00148	515	0.00141
516	0.00178	516	0.00148	516	0.00141
517	0.0018	517	0.0015	517	0.00142
518	0.0018	518	0.00149	518	0.00141
519	0.00181	519	0.0015	519	0.00142
520	0.00183	520	0.00151	520	0.00142
521	0.00184	521	0.00151	521	0.00142
522	0.00186	522	0.00152	522	0.00144
523	0.00188	523	0.00153	523	0.00144
524	0.00188	524	0.00153	524	0.00144
525	0.00189	525	0.00153	525	0.00144
526	0.00191	526	0.00155	526	0.00146
527	0.00191	527	0.00155	527	0.00146
528	0.00193	528	0.00156	528	0.00146
529	0.00194	529	0.00156	529	0.00147
530	0.00196	530	0.00156	530	0.00148
531	0.00197	531	0.00157	531	0.00148
532	0.00198	532	0.00157	532	0.00148
533	0.00199	533	0.00159	533	0.0015
534	0.002	534	0.00159	534	0.00149
535	0.00202	535	0.00159	535	0.0015
536	0.00202	536	0.00159	536	0.0015
537	0.00203	537	0.00159	537	0.0015
538	0.00204	538	0.00159	538	0.0015
539	0.00205	539	0.00159	539	0.0015
540	0.00206	540	0.00159	540	0.00149
541	0.00207	541	0.0016	541	0.0015
542	0.00209	542	0.0016	542	0.0015
543	0.00209	543	0.0016	543	0.00149
544	0.00209	544	0.0016	544	0.00149
545	0.00211	545	0.0016	545	0.00148
546	0.00211	546	0.0016	546	0.00149
547	0.00213	547	0.0016	547	0.00148
548	0.00213	548	0.0016	548	0.00148
549	0.00215	549	0.0016	549	0.00148
550	0.00215	550	0.0016	550	0.00148
551	0.00217	551	0.0016	551	0.00148
552	0.00218	552	0.00161	552	0.00147
553	0.00219	553	0.0016	553	0.00147
554	0.0022	554	0.0016	554	0.00147
555	0.00222	555	0.0016	555	0.00146
556	0.00224	556	0.00161	556	0.00148
557	0.00226	557	0.00162	557	0.00148
558	0.00227	558	0.00162	558	0.00148
559	0.00228	559	0.00162	559	0.00147
560	0.0023	560	0.00162	560	0.00147
561	0.00232	561	0.00163	561	0.00149
562	0.00234	562	0.00164	562	0.00148
563	0.00235	563	0.00164	563	0.00149
564	0.00238	564	0.00165	564	0.00149
565	0.00239	565	0.00166	565	0.0015
566	0.0024	566	0.00167	566	0.0015
567	0.00242	567	0.00166	567	0.0015
568	0.00244	568	0.00167	568	0.0015
569	0.00247	569	0.00169	569	0.00152
570	0.00248	570	0.00168	570	0.00152
571	0.00249	571	0.00169	571	0.00152
572	0.00251	572	0.00171	572	0.00153
573	0.00253	573	0.00171	573	0.00154
574	0.00254	574	0.00172	574	0.00155
575	0.00254	575	0.00172	575	0.00154
576	0.00256	576	0.00173	576	0.00155
577	0.00257	577	0.00173	577	0.00156
578	0.00258	578	0.00174	578	0.00156
579	0.00259	579	0.00174	579	0.00158
580	0.00259	580	0.00175	580	0.00158
581	0.00261	581	0.00175	581	0.00159
582	0.00262	582	0.00176	582	0.0016
583	0.00261	583	0.00177	583	0.0016
584	0.00263	584	0.00178	584	0.0016
585	0.00263	585	0.00178	585	0.00161
586	0.00263	586	0.00179	586	0.00162
587	0.00263	587	0.00179	587	0.00162
588	0.00263	588	0.0018	588	0.00163
589	0.00263	589	0.0018	589	0.00163
590	0.00263	590	0.00181	590	0.00164
591	0.00263	591	0.00181	591	0.00165
592	0.00264	592	0.00182	592	0.00165
593	0.00263	593	0.00182	593	0.00165
594	0.00264	594	0.00182	594	0.00166
595	0.00264	595	0.00183	595	0.00167
596	0.00264	596	0.00185	596	0.00167
597	0.00264	597	0.00185	597	0.00168
598	0.00266	598	0.00186	598	0.00169
599	0.00266	599	0.00187	599	0.00171
600	0.00267	600	0.00187	600	0.00171
601	0.00268	601	0.00188	601	0.00171
602	0.00269	602	0.00189	602	0.00173
603	0.0027	603	0.0019	603	0.00174
604	0.00272	604	0.00192	604	0.00176
605	0.00273	605	0.00192	605	0.00177
606	0.00275	606	0.00194	606	0.00177
607	0.00278	607	0.00195	607	0.00179
608	0.00279	608	0.00197	608	0.0018
609	0.00282	609	0.00199	609	0.00183
610	0.00282	610	0.00199	610	0.00183
611	0.00286	611	0.00202	611	0.00184
612	0.00288	612	0.00204	612	0.00187
613	0.00291	613	0.00205	613	0.00189
614	0.00293	614	0.00206	614	0.00189
615	0.00295	615	0.00208	615	0.00192
616	0.00297	616	0.0021	616	0.00193
617	0.00299	617	0.00212	617	0.00195
618	0.00301	618	0.00213	618	0.00196
619	0.00304	619	0.00215	619	0.00197
620	0.00305	620	0.00216	620	0.00198
621	0.00308	621	0.00218	621	0.00202
622	0.00309	622	0.00219	622	0.00202
623	0.00311	623	0.00221	623	0.00204
624	0.00312	624	0.00222	624	0.00205
625	0.00313	625	0.00223	625	0.00206
626	0.00313	626	0.00224	626	0.00207
627	0.00313	627	0.00225	627	0.00208
628	0.00314	628	0.00225	628	0.00209
629	0.00313	629	0.00225	629	0.00209
630	0.00313	630	0.00225	630	0.0021
631	0.00313	631	0.00226	631	0.0021
632	0.00311	632	0.00226	632	0.0021
633	0.00311	633	0.00225	633	0.00211
634	0.00308	634	0.00226	634	0.00211
635	0.00305	635	0.00224	635	0.0021
636	0.00303	636	0.00223	636	0.00208
637	0.00299	637	0.00222	637	0.00209
638	0.00297	638	0.0022	638	0.00208
639	0.00292	639	0.00218	639	0.00207
640	0.00289	640	0.00217	640	0.00206
641	0.00284	641	0.00215	641	0.00204
642	0.0028	642	0.00213	642	0.00204
643	0.00276	643	0.00211	643	0.00201
644	0.00271	644	0.00209	644	0.00199
645	0.00266	645	0.00206	645	0.00198
646	0.00261	646	0.00204	646	0.00195
647	0.00255	647	0.00201	647	0.00193
648	0.00251	648	0.00199	648	0.00191
649	0.00245	649	0.00196	649	0.00189
650	0.0024	650	0.00194	650	0.00189
651	0.00235	651	0.00191	651	0.00185
652	0.0023	652	0.00189	652	0.00183
653	0.00224	653	0.00186	653	0.00181
654	0.0022	654	0.00184	654	0.0018
655	0.00214	655	0.00181	655	0.00177
656	0.00209	656	0.00178	656	0.00175
657	0.00206	657	0.00176	657	0.00173
658	0.00201	658	0.00174	658	0.00172
659	0.00197	659	0.00174	659	0.00171
660	0.00193	660	0.00171	660	0.00169
661	0.00189	661	0.00169	661	0.00168
662	0.00186	662	0.00168	662	0.00167
663	0.00181	663	0.00166	663	0.00165
664	0.00178	664	0.00165	664	0.00165
665	0.00176	665	0.00164	665	0.00163
666	0.00172	666	0.00163	666	0.00163
667	0.0017	667	0.00162	667	0.00162
668	0.00167	668	0.00161	668	0.00162
669	0.00164	669	0.0016	669	0.00161
670	0.00162	670	0.0016	670	0.0016
671	0.0016	671	0.00159	671	0.0016
672	0.00157	672	0.00158	672	0.00159
673	0.00156	673	0.00159	673	0.0016
674	0.00154	674	0.00158	674	0.00159
675	0.00153	675	0.00157	675	0.00159
676	0.00151	676	0.00157	676	0.00159
677	0.0015	677	0.00159	677	0.0016
678	0.00149	678	0.00158	678	0.0016
679	0.00147	679	0.00157	679	0.0016
680	0.00147	680	0.00158	680	0.00161
681	0.00146	681	0.00159	681	0.00162
682	0.00145	682	0.00159	682	0.00162
683	0.00145	683	0.00159	683	0.00162
684	0.00145	684	0.00161	684	0.00163
685	0.00145	685	0.00161	685	0.00164
686	0.00145	686	0.00162	686	0.00166
687	0.00146	687	0.00164	687	0.00167
688	0.00145	688	0.00164	688	0.00168
689	0.00146	689	0.00166	689	0.0017
690	0.00146	690	0.00167	690	0.00171
691	0.00147	691	0.00168	691	0.00172
692	0.00147	692	0.0017	692	0.00175
693	0.00148	693	0.00171	693	0.00176
694	0.00149	694	0.00172	694	0.00177
695	0.0015	695	0.00174	695	0.00179
696	0.00151	696	0.00176	696	0.00182
697	0.00153	697	0.00179	697	0.00184
698	0.00153	698	0.00179	698	0.00185
699	0.00155	699	0.00183	699	0.00189
700	0.00157	700	0.00185	700	0.0019
701	0.00158	701	0.00185	701	0.00192
702	0.00158	702	0.00188	702	0.00194
703	0.0016	703	0.0019	703	0.00196
704	0.00162	704	0.00192	704	0.00199
705	0.00163	705	0.00194	705	0.00202
706	0.00165	706	0.00197	706	0.00205
707	0.00166	707	0.00198	707	0.00206
708	0.00168	708	0.00201	708	0.0021
709	0.00169	709	0.00203	709	0.00212
710	0.0017	710	0.00204	710	0.00214
711	0.00173	711	0.00208	711	0.00217
712	0.00174	712	0.0021	712	0.0022
713	0.00175	713	0.00211	713	0.00222
714	0.00177	714	0.00214	714	0.00223
715	0.00179	715	0.00217	715	0.00227
716	0.0018	716	0.00219	716	0.00229
717	0.00182	717	0.00221	717	0.00231
718	0.00184	718	0.00224	718	0.00233
719	0.00185	719	0.00226	719	0.00236
720	0.00186	720	0.00227	720	0.00238
721	0.00188	721	0.00229	721	0.00239
722	0.00189	722	0.00232	722	0.00242
723	0.00191	723	0.00234	723	0.00245
724	0.00191	724	0.00236	724	0.00247
725	0.00193	725	0.00237	725	0.00248
726	0.00193	726	0.00238	726	0.00249
727	0.00195	727	0.00239	727	0.00251
728	0.00195	728	0.00241	728	0.00252
729	0.00197	729	0.00243	729	0.00253
730	0.00197	730	0.00245	730	0.00255
731	0.00199	731	0.00246	731	0.00256
732	0.00199	732	0.00247	732	0.00258
733	0.00199	733	0.00248	733	0.00258
734	0.00199	734	0.00249	734	0.0026
735	0.00201	735	0.00249	735	0.0026
736	0.00201	736	0.0025	736	0.00262
737	0.00202	737	0.00251	737	0.00262
738	0.00203	738	0.00252	738	0.00262
739	0.00204	739	0.00253	739	0.00265
740	0.00205	740	0.00253	740	0.00265
741	0.00205	741	0.00254	741	0.00265
742	0.00206	742	0.00254	742	0.00266
743	0.00207	743	0.00254	743	0.00266
744	0.00207	744	0.00255	744	0.00267
745	0.00207	745	0.00256	745	0.00268
746	0.00208	746	0.00257	746	0.00268
747	0.00207	747	0.00257	747	0.00267
748	0.00209	748	0.00257	748	0.00268
749	0.0021	749	0.00258	749	0.0027
750	0.00211	750	0.00258	750	0.0027
751	0.00211	751	0.00259	751	0.0027
752	0.00212	752	0.00259	752	0.00271
753	0.00213	753	0.00258	753	0.00271
754	0.00213	754	0.0026	754	0.00271
755	0.00214	755	0.0026	755	0.00272
756	0.00215	756	0.00262	756	0.00274
757	0.00216	757	0.00262	757	0.00274
758	0.00218	758	0.00264	758	0.00276
759	0.00218	759	0.00264	759	0.00276
760	0.0022	760	0.00265	760	0.00277
761	0.00221	761	0.00266	761	0.00278
762	0.00224	762	0.00267	762	0.0028
763	0.00224	763	0.00268	763	0.00281
764	0.00226	764	0.00271	764	0.00284
765	0.00228	765	0.00271	765	0.00285
766	0.00231	766	0.00273	766	0.00286
767	0.00232	767	0.00275	767	0.00288
768	0.00234	768	0.00277	768	0.0029
769	0.00237	769	0.00279	769	0.00293
770	0.00239	770	0.00281	770	0.00295
771	0.00241	771	0.00283	771	0.00297
772	0.00243	772	0.00285	772	0.003
773	0.00246	773	0.00288	773	0.00303
774	0.00249	774	0.0029	774	0.00305
775	0.00251	775	0.00292	775	0.00309
776	0.00253	776	0.00295	776	0.00311
777	0.00256	777	0.00297	777	0.00315
778	0.00259	778	0.003	778	0.00318
779	0.00261	779	0.00303	779	0.0032
780	0.00264	780	0.00305	780	0.00323
781	0.00266	781	0.00307	781	0.00326
782	0.0027	782	0.00312	782	0.0033
783	0.00272	783	0.00315	783	0.00333
784	0.00275	784	0.00316	784	0.00336
785	0.00278	785	0.0032	785	0.0034
786	0.0028	786	0.00323	786	0.00343
787	0.00284	787	0.00328	787	0.00347
788	0.00286	788	0.0033	788	0.00352
789	0.00289	789	0.00334	789	0.00355
790	0.00293	790	0.00337	790	0.00359
791	0.00296	791	0.00341	791	0.00363
792	0.00299	792	0.00344	792	0.00367
793	0.00303	793	0.00348	793	0.00371
794	0.00305	794	0.00351	794	0.00374
795	0.00308	795	0.00355	795	0.00378
796	0.00311	796	0.00358	796	0.00382
797	0.00314	797	0.00361	797	0.00386
798	0.00316	798	0.00364	798	0.0039
799	0.00319	799	0.00368	799	0.00394
800	0.00321	800	0.00371	800	0.00397
801	0.00324	801	0.00374	801	0.00401
802	0.00327	802	0.00377	802	0.00405
803	0.0033	803	0.00382	803	0.00408
804	0.00332	804	0.00383	804	0.00412
805	0.00334	805	0.00386	805	0.00414
806	0.00336	806	0.0039	806	0.00419
807	0.00339	807	0.00392	807	0.00421
808	0.00341	808	0.00395	808	0.00424
809	0.00343	809	0.00399	809	0.00427
810	0.00343	810	0.004	810	0.00429
811	0.00345	811	0.00402	811	0.00432
812	0.00347	812	0.00404	812	0.00434
813	0.00349	813	0.00406	813	0.00437
814	0.00349	814	0.00409	814	0.0044
815	0.00351	815	0.00409	815	0.00442
816	0.00351	816	0.00411	816	0.00443
817	0.00352	817	0.00411	817	0.00444
818	0.00353	818	0.00414	818	0.00446
819	0.00353	819	0.00414	819	0.00447
820	0.00353	820	0.00414	820	0.00447
821	0.00355	821	0.00415	821	0.00448
822	0.00352	822	0.00414	822	0.00447
823	0.00353	823	0.00414	823	0.0045
824	0.00351	824	0.00415	824	0.00447
825	0.00351	825	0.00413	825	0.00449
826	0.00352	826	0.00413	826	0.00448
827	0.00349	827	0.00411	827	0.00446
828	0.00348	828	0.00407	828	0.00446
829	0.00347	829	0.00407	829	0.00442
830	0.00349	830	0.00407	830	0.0044
831	0.00345	831	0.004	831	0.00435
832	0.00346	832	0.00405	832	0.0044
833	0.00337	833	0.00399	833	0.00434
834	0.00338	834	0.00403	834	0.00423
835	0.00332	835	0.00388	835	0.00435
836	0.00328	836	0.00396	836	0.00427
837	0.0033	837	0.00391	837	0.00415
838	0.00311	838	0.00377	838	0.00418
839	0.0032	839	0.00385	839	0.00406
840	0.00313	840	0.00373	840	0.00399
841	0.00311	841	0.00371	841	0.00411
842	0.00309	842	0.00367	842	0.0039
843	0.00296	843	0.00365	843	0.00398
844	0.00299	844	0.00357	844	0.00387
845	0.00293	845	0.00343	845	0.00384
846	0.003	846	0.00355	846	0.00388
847	0.00288	847	0.00341	847	0.00371
848	0.00283	848	0.00334	848	0.00377
849	0.00282	849	0.0034	849	0.00366
850	0.00267	850	0.00324	850	0.00353
851	0.00272	851	0.00329	851	0.0036
852	0.00264	852	0.00322	852	0.00349
853	0.00257	853	0.00316	853	0.00341
854	0.00255	854	0.00311	854	0.00339
855	0.00254	855	0.0031	855	0.0033
856	0.00243	856	0.00303	856	0.0033
857	0.00237	857	0.00297	857	0.00318
858	0.00241	858	0.00292	858	0.00314
859	0.00228	859	0.00286	859	0.00314
860	0.00227	860	0.00282	860	0.00307
861	0.00222	861	0.00272	861	0.00295
862	0.00218	862	0.00272	862	0.00293
863	0.00213	863	0.00266	863	0.00287
864	0.00211	864	0.00256	864	0.0028
865	0.00206	865	0.00261	865	0.00276
866	0.00199	866	0.0025	866	0.00268
867	0.00199	867	0.00248	867	0.00265
868	0.00193	868	0.00245	868	0.00258
869	0.00186	869	0.00239	869	0.00256
870	0.00184	870	0.00237	870	0.0025
871	0.00182	871	0.0023	871	0.00243
872	0.00174	872	0.00228	872	0.00238
873	0.00171	873	0.00222	873	0.00233
874	0.00172	874	0.0022	874	0.00231
875	0.00161	875	0.00215	875	0.00224
876	0.00163	876	0.00209	876	0.0022
877	0.00159	877	0.00208	877	0.00214
878	0.00155	878	0.00202	878	0.00211
879	0.00155	879	0.00201	879	0.00207
880	0.00151	880	0.00195	880	0.00202
881	0.00147	881	0.00192	881	0.00198
882	0.00145	882	0.00189	882	0.00195
883	0.00142	883	0.00185	883	0.00188
884	0.00138	884	0.00183	884	0.00187
885	0.00136	885	0.0018	885	0.00182
886	0.00133	886	0.00176	886	0.00178
887	0.00131	887	0.00174	887	0.00177
888	0.00128	888	0.00173	888	0.00171
889	0.00128	889	0.00169	889	0.00171
890	0.00126	890	0.00166	890	0.00169
891	0.00122	891	0.00164	891	0.00163
892	0.00122	892	0.00159	892	0.00162
893	0.00119	893	0.00159	893	0.00158
894	0.00116	894	0.00155	894	0.00155
895	0.00116	895	0.00154	895	0.00154
896	0.00114	896	0.00152	896	0.0015
897	0.00113	897	0.00148	897	0.00149
898	0.00111	898	0.00148	898	0.00146
899	0.0011	899	0.00144	899	0.00143
900	0.00109	900	0.00143	900	0.00143
901	0.00107	901	0.00142	901	0.0014
902	0.00107	902	0.00139	902	0.00136
903	0.00103	903	0.00137	903	0.00134
904	0.00105	904	0.00138	904	0.00134
905	0.00102	905	0.00133	905	0.00131
906	0.00101	906	0.00132	906	0.0013
907	0.00101	907	0.00131	907	0.0013
908	0.000987	908	0.00129	908	0.00126
909	0.000993	909	0.00129	909	0.00125
910	0.000967	910	0.00126	910	0.00123
911	0.000961	911	0.00125	911	0.00121
912	0.000961	912	0.00124	912	0.00121
913	0.000941	913	0.00121	913	0.00119
914	0.000941	914	0.00122	914	0.00117
915	0.000934	915	0.00119	915	0.00117
916	0.000921	916	0.00118	916	0.00115
917	0.000914	917	0.00118	917	0.00113
918	0.000901	918	0.00115	918	0.00111
919	0.000901	919	0.00115	919	0.00111
920	0.000895	920	0.00115	920	0.00111
921	0.000888	921	0.00112	921	0.00109
922	0.000875	922	0.00112	922	0.00108
923	0.000868	923	0.00111	923	0.00107
924	0.000862	924	0.00109	924	0.00105
925	0.000868	925	0.0011	925	0.00105
926	0.000855	926	0.00108	926	0.00104
927	0.000855	927	0.00107	927	0.00102
928	0.000855	928	0.00106	928	0.00102
929	0.000829	929	0.00105	929	0.00101
930	0.000836	930	0.00104	930	0.000989
931	0.000829	931	0.00103	931	0.000995
932	0.000822	932	0.00102	932	0.000982
933	0.000816	933	0.00101	933	0.000969
934	0.000816	934	0.00101	934	0.000969
935	0.000809	935	0.001	935	0.000956
936	0.000796	936	0.000987	936	0.000943
937	0.000796	937	0.000987	937	0.000943
938	0.000789	938	0.000974	938	0.00093
939	0.000783	939	0.000968	939	0.00093
940	0.000789	940	0.000968	940	0.000923
941	0.000776	941	0.000955	941	0.000916
942	0.000776	942	0.000955	942	0.00091
943	0.000776	943	0.000949	943	0.000903
944	0.00077	944	0.000929	944	0.000897
945	0.000763	945	0.000936	945	0.000883
946	0.000757	946	0.000917	946	0.000877
947	0.000757	947	0.00091	947	0.000877
948	0.000757	948	0.00091	948	0.000864
949	0.00075	949	0.000898	949	0.000857
950	0.00075	950	0.000904	950	0.000864
951	0.000743	951	0.000885	951	0.000844
952	0.000737	952	0.000891	952	0.000844
953	0.000737	953	0.000879	953	0.000844
954	0.00073	954	0.000872	954	0.000824
955	0.00073	955	0.000872	955	0.000831
956	0.00073	956	0.000866	956	0.000824
957	0.000717	957	0.000853	957	0.000811
958	0.000717	958	0.000859	958	0.000817
959	0.000724	959	0.000853	959	0.000811
960	0.000704	960	0.000847	960	0.000798
961	0.000711	961	0.00084	961	0.000798
962	0.000704	962	0.000834	962	0.000798
963	0.000697	963	0.000828	963	0.000791
964	0.000704	964	0.000828	964	0.000791
965	0.000697	965	0.000821	965	0.000778
966	0.000697	966	0.000821	966	0.000778
967	0.000691	967	0.000809	967	0.000771
968	0.000691	968	0.000809	968	0.000765
969	0.000691	969	0.000802	969	0.000765
970	0.000684	970	0.000796	970	0.000758
971	0.000684	971	0.000796	971	0.000752
972	0.000678	972	0.000789	972	0.000752
973	0.000671	973	0.000783	973	0.000745
974	0.000678	974	0.000783	974	0.000745
975	0.000671	975	0.000777	975	0.000738
976	0.000671	976	0.000777	976	0.000732
977	0.000664	977	0.00077	977	0.000732
978	0.000664	978	0.00077	978	0.000725
979	0.000664	979	0.000764	979	0.000725
980	0.000658	980	0.000764	980	0.000725
981	0.000651	981	0.000751	981	0.000719
982	0.000658	982	0.000758	982	0.000712
983	0.000651	983	0.000751	983	0.000712
984	0.000651	984	0.000745	984	0.000712
985	0.000651	985	0.000739	985	0.000705
986	0.000638	986	0.000732	986	0.000699
987	0.000645	987	0.000739	987	0.000699
988	0.000638	988	0.000732	988	0.000692
989	0.000638	989	0.000726	989	0.000692
990	0.000632	990	0.000726	990	0.000686
991	0.000632	991	0.000713	991	0.000679
992	0.000632	992	0.000719	992	0.000686
993	0.000632	993	0.000713	993	0.000679
994	0.000632	994	0.000707	994	0.000672
995	0.000632	995	0.000713	995	0.000672
996	0.000625	996	0.000707	996	0.000666
997	0.000625	997	0.0007	997	0.000666
998	0.000618	998	0.0007	998	0.000666
999	0.000618	999	0.000694	999	0.000659
1000	0.000618	1000	0.0007	1000	0.000659

## Sheet: Fig. 1c
Spin-coated devices			Slot-die-coated devices
Donor ratio (%)	PCE (%)	Error	Donor ratio (%)	PCE (%)	Error
67	9.36127	0.51	50	12.2652	0.34
50	11.288	0.33	33	12.484	0.18
40	13.2089	0.35	25	12.5765	0.27
33	10.6499	0.43	20	9.26812	0.42
25	5.32412	0.54	17	7.2364	0.5

## Sheet: Fig. 1d
Donor ratio (%)	PCE (%)	Error	AVT (%)
50	7.77526	0.23457	6.41
33	9.58134	0.31737	11.45
25	10.9193	0.29768	15.43
20	8.90708	0.25207	19.2
17	7.34554	0.38709	22.83

## Sheet: Fig. 1e
Slot-die-coated 1:3 films		Spin-coated 1:1.5 films
Thickness (nm)	AVT (%)	Thickness (nm)	AVT (%)
205	54.6876	126	41.3255
170	61.2227	93	50.2452
125	69.5717	82	56.4299
106	72.1165	67	58.3201
98	73.5817	56	60.889
		41	65.4654
		37	68.0256
		33	71.0446

## Sheet: Fig. 1f
JV Curves for large-area ST-OSCs (119 nm)		JV Curves for large-area ST-OSCs (180 nm)		JV Curves for small-area ST-OSCs
V(V)	J(mA/cm²)	V(V)	J(mA/cm²)	V(V)	J(mA/cm²)
-1	-18.0535	-1	-19.6238	-0.2	-19.9473
-0.9798	-18.0508	-0.9798	-19.5331	-0.19	-19.9093
-0.9596	-18.0527	-0.9596	-19.5241	-0.18	-19.9236
-0.9394	-18.0617	-0.9394	-19.4818	-0.17	-19.9463
-0.9192	-18.0598	-0.9192	-19.4818	-0.16	-19.9244
-0.899	-18.0483	-0.899	-19.4668	-0.15	-19.9051
-0.8788	-18.0334	-0.8788	-19.459	-0.14	-19.8867
-0.8586	-18.0241	-0.8586	-19.4599	-0.13	-19.8989
-0.8384	-18.0221	-0.8384	-19.4469	-0.12	-19.8986
-0.8182	-18.0258	-0.8182	-19.447	-0.11	-19.8884
-0.798	-18.0197	-0.798	-19.4437	-0.1	-19.8893
-0.7778	-18.0175	-0.7778	-19.4213	-0.09	-19.882
-0.7576	-18.0006	-0.7576	-19.3987	-0.08	-19.8763
-0.73735	-17.9977	-0.73735	-19.3899	-0.07	-19.8639
-0.71715	-17.9906	-0.71715	-19.3699	-0.06	-19.8808
-0.69695	-17.9712	-0.69695	-19.3554	-0.05	-19.8445
-0.67675	-17.9538	-0.67675	-19.3444	-0.04	-19.8494
-0.65655	-17.9276	-0.65655	-19.3436	-0.03	-19.8694
-0.63635	-17.9071	-0.63635	-19.3302	-0.02	-19.8835
-0.61615	-17.887	-0.61615	-19.3048	-0.01	-19.8416
-0.59595	-17.8692	-0.59595	-19.296	0	-19.8449
-0.57575	-17.8521	-0.57575	-19.295	0.01	-19.8417
-0.55555	-17.8478	-0.55555	-19.2801	0.02	-19.8443
-0.53535	-17.8416	-0.53535	-19.2496	0.03	-19.8562
-0.51515	-17.8328	-0.51515	-19.2368	0.04	-19.8622
-0.49495	-17.8133	-0.49495	-19.2236	0.05	-19.8117
-0.47475	-17.7884	-0.47475	-19.2142	0.06	-19.7965
-0.45455	-17.7763	-0.45455	-19.1785	0.07	-19.8072
-0.43435	-17.7737	-0.43435	-19.1621	0.08	-19.7663
-0.41415	-17.7725	-0.41415	-19.174	0.09	-19.7578
-0.39395	-17.7679	-0.39395	-19.1546	0.1	-19.7655
-0.37375	-17.7429	-0.37375	-19.1494	0.11	-19.768
-0.35355	-17.72	-0.35355	-19.1392	0.12	-19.7591
-0.33335	-17.714	-0.33335	-19.125	0.13	-19.7648
-0.31315	-17.6933	-0.31315	-19.1002	0.14	-19.7584
-0.29295	-17.6804	-0.29295	-19.0853	0.15	-19.7603
-0.27275	-17.6885	-0.27275	-19.0712	0.16	-19.7043
-0.2525	-17.6807	-0.2525	-19.0476	0.17	-19.6945
-0.2323	-17.6763	-0.2323	-19.0497	0.18	-19.673
-0.2121	-17.6579	-0.2121	-19.051	0.19	-19.6695
-0.1919	-17.6476	-0.1919	-19.045	0.2	-19.688
-0.1717	-17.6427	-0.1717	-19.0356	0.21	-19.6404
-0.1515	-17.6354	-0.1515	-19.0188	0.22	-19.6296
-0.1313	-17.6239	-0.1313	-18.9912	0.23	-19.5927
-0.1111	-17.5953	-0.1111	-18.9652	0.24	-19.5656
-0.0909	-17.5709	-0.0909	-18.9461	0.25	-19.5465
-0.0707	-17.544	-0.0707	-18.938	0.26	-19.5571
-0.0505	-17.5248	-0.0505	-18.9192	0.27	-19.5276
-0.0303	-17.5123	-0.0303	-18.8944	0.28	-19.4905
-0.0101	-17.5044	-0.0101	-18.8727	0.29	-19.5272
0.0101	-17.472	0.0101	-18.8664	0.3	-19.5774
0.0303	-17.4471	0.0303	-18.8535	0.31	-19.5442
0.0505	-17.4275	0.0505	-18.8381	0.32	-19.5484
0.0707	-17.4048	0.0707	-18.8191	0.33	-19.5399
0.0909	-17.3902	0.0909	-18.7983	0.34	-19.5264
0.1111	-17.3709	0.1111	-18.7816	0.35	-19.5184
0.1313	-17.3471	0.1313	-18.7464	0.36	-19.5012
0.1515	-17.3271	0.1515	-18.7144	0.37	-19.4609
0.1717	-17.3194	0.1717	-18.6814	0.38	-19.4163
0.1919	-17.292	0.1919	-18.6581	0.39	-19.4051
0.2121	-17.2754	0.2121	-18.6323	0.4	-19.368
0.2323	-17.2539	0.2323	-18.6129	0.41	-19.3463
0.25255	-17.2239	0.25255	-18.5907	0.42	-19.3184
0.27275	-17.1994	0.27275	-18.5618	0.43	-19.3054
0.29295	-17.169	0.29295	-18.5405	0.44	-19.2838
0.31315	-17.136	0.31315	-18.5078	0.45	-19.2253
0.33335	-17.1113	0.33335	-18.4723	0.46	-19.1914
0.35355	-17.069	0.35355	-18.4286	0.47	-19.1753
0.37375	-17.0334	0.37375	-18.3997	0.48	-19.1265
0.39395	-17.0019	0.39395	-18.3725	0.49	-19.0768
0.41415	-16.9641	0.41415	-18.3293	0.5	-19.0704
0.43435	-16.9276	0.43435	-18.2789	0.51	-19.0491
0.45455	-16.887	0.45455	-18.2394	0.52	-18.9741
0.47475	-16.828	0.47475	-18.1852	0.53	-18.9257
0.49495	-16.7611	0.49495	-18.1303	0.54	-18.899
0.51515	-16.6953	0.51515	-18.0577	0.55	-18.8401
0.53535	-16.6195	0.53535	-17.9898	0.56	-18.8096
0.55555	-16.5471	0.55555	-17.9134	0.57	-18.7844
0.57575	-16.4528	0.57575	-17.819	0.58	-18.7174
0.59595	-16.3433	0.59595	-17.7053	0.59	-18.6689
0.61615	-16.2119	0.61615	-17.5732	0.6	-18.5597
0.63635	-16.0339	0.63635	-17.4475	0.61	-18.4984
0.65655	-15.8102	0.65655	-17.2874	0.62	-18.441
0.67675	-15.5326	0.67675	-17.0863	0.63	-18.369
0.69695	-15.1695	0.69695	-16.8099	0.64	-18.2828
0.71715	-14.6958	0.71715	-16.4559	0.65	-18.1842
0.73735	-14.0692	0.73735	-15.9888	0.66	-18.0837
0.7576	-13.2419	0.7576	-15.3625	0.67	-17.9948
0.7778	-12.1855	0.7778	-14.5093	0.68	-17.8711
0.798	-10.8577	0.798	-13.3402	0.69	-17.6771
0.8182	-9.2266	0.8182	-11.7294	0.7	-17.49
0.8384	-7.30295	0.8384	-9.54463	0.71	-17.3194
0.8586	-5.10307	0.8586	-6.61784	0.72	-17.1031
0.8788	-2.65774	0.8788	-2.80318	0.73	-16.8495
0.899	0.00305	0.899	1.95777	0.74	-16.5282
0.9192	2.85491	0.9192	7.72107	0.75	-16.178
0.9394	5.84831	0.9394	14.5344	0.76	-15.7736
0.9596	8.97105	0.9596	22.438	0.77	-15.2472
0.9798	12.1951	0.9798	30.004	0.78	-14.611
1	15.4947	1	30.004	0.79	-13.8846
				0.8	-13.0232
				0.81	-11.9409
				0.82	-10.6603
				0.83	-9.05137
				0.84	-7.11428
				0.85	-4.77516
				0.86	-1.92993
				0.87	1.30768
				0.88	5.27826
				0.89	9.76055
				0.9	14.8899
				0.91	20.6996
				0.9199	27.2187
				0.9299	34.4735
				0.94	42.7731
				0.95	51.5693
				0.96	61.1945
				0.97	71.6366
				0.98	82.9212
				0.99	95.0591
				1	108.085

## Sheet: Fig. 1g
119 nm Large-area ST-OSCs		180 nm Large-area ST-OSCs		Small-area ST-OSCs
Wavelength (nm)	T (%)	Wavelength (nm)	T (%)	Wavelength (nm)	T(%)
400	38.2283	400	33.5161	400	34.6387
410	40.995	410	38.2523	410	39.6873
420	43.4277	420	42.5012	420	43.2283
430	44.153	430	44.0002	430	46.0485
440	44.0191	440	44.1879	440	46.7393
450	43.2048	450	43.3013	450	45.7923
460	43.755	460	43.1079	460	45.4536
470	44.3127	470	42.738	470	42.0832
480	43.8222	480	41.1297	480	40.4727
490	43.7207	490	40.5947	490	39.0195
500	43.8706	500	40.0967	500	38.7096
510	42.4394	510	38.4814	510	37.678
520	40.3356	520	35.8441	520	35.2172
530	39.8566	530	34.7818	530	33.8467
540	40.3458	540	35.1179	540	34.2266
550	40.2321	550	35.174	550	34.294
560	39.3461	560	33.6116	560	32.9241
570	37.6958	570	32.1286	570	31.03
580	36.8264	580	30.6321	580	29.8599
590	36.493	590	30.4887	590	29.2975
600	35.4009	600	29.2086	600	28.0855
610	33.1292	610	27.1056	610	25.9526
620	30.5811	620	24.3356	620	25.1626
630	29.0616	630	22.6942	630	23.5828
640	29.2752	640	23.1376	640	24.0962
650	30.8277	650	25.0952	650	26.1173
660	32.1762	660	27.049	660	28.4671
670	31.9107	670	27.3679	670	28.838
680	30.0517	680	25.8617	680	27.4049
690	27.3392	690	23.3258	690	24.7021
700	25.0966	700	20.9512	700	22.2665
710	23.5072	710	18.9624	710	20.2628
720	22.7159	720	17.979	720	19.3177
730	22.1641	730	17.2242	730	18.4437
740	21.4923	740	16.6838	740	18.0949
750	20.5819	750	15.7927	750	17.1758
760	19.2062	760	14.465	760	15.917
770	17.6357	770	12.7635	770	14.0638
780	15.6215	780	10.8017	780	12.191
790	13.8199	790	9.22503	790	10.6331
800	12.7538	800	7.85123	800	9.49848

## Sheet: Fig. 1h
LUE summary in reported works		LUE values in this work
Thickness (nm)	Reported LUE (%)	Thickness (nm)	LUE in this work (%)
100	1.32745	180	3.9
100	1.42471	119	4.0388
100	2.06488	195	3.69
75	2.77625	206	3.46
75	3.92562	260	3.2
100	2.02248	301	3.02
185	1.10175
80	1.6725
80	3.0514
80	1.6872
70	2.59795
90	3.35
90	2.2

## Sheet: Fig. 2b
D:A ratios	CCL (Å)
Spin coating (1:0.5)	25.2519
Spin coating (1:1.5)	27.8091
Spin coating (1:3)	30.4064
Slot-die coating (1:1)	24.1735
Slot-die coating (1:3)	26.0951
Slot-die coating (1:5)	28.0625

## Sheet: Fig. 2f
Hole transfer of spin-coated films									LE dynamics of spin-coated films												Polaron dynamics of spin-coated films
1:0.5			1:1.5			1:3			1:0.5				1:1.5				1:3				1:0.5			1:1.5			1:3
Time (ps)	Data trace	Fitted data	Time (ps)	Data trace	Fitted data	Time (ps)	Data trace	Fitted data	Wavelength (nm)	Data trace	Wavelength (nm)	Fitted line	Wavelength (nm)	Data trace	Wavelength (nm)	Fitted line	Wavelength (nm)	Data trace	Wavelength (nm)	Fitted line	Time (ps)	Data trace	Fitted data	Time (ps)	Data trace	Fitted data	Time (ps)	Data trace	Fitted data
0.00633	0.01198	-0.001	-0.05669	0.01464	-0.00215	-0.16801	0.09424	-0.00662	-2.11381	0.00121	-2.07279	0	-0.52571	0.000906	-0.52571	0	-0.64602	-0.00365	-0.66358	0	-0.06029	0.00492	0.00016	-0.07988	-0.00995	9.02e-07	-0.66358	-0.02492	0
0.06675	0.01354	0.03624	0.00372	0.02073	-0.02612	-0.11176	0.03842	-0.04333	-2.01381	0.00133	-1.97279	0	-0.43821	-0.000107	-0.43821	0	-0.55643	-0.00522	-0.57399	0	-0.01238	0.00127	0.0022	-0.02154	-0.02013	8.64e-05	-0.57399	-0.02754	0
0.13342	0.06851	0.09535	0.06414	0.07515	0.06406	-0.05342	0.01997	-0.16596	-1.91173	-0.000321	-1.87071	0	-0.43196	-0.000532	-0.43196	0	-0.55018	-0.00493	-0.56774	0	0.03762	0.03505	0.01946	0.01387	-0.00761	0.000853	-0.56774	-0.02772	0
0.20217	0.15299	0.18227	0.12872	0.07318	0.11489	0.00699	-0.09457	-0.36515	-1.81173	0.00119	-1.77071	0	-0.42779	-0.000815	-0.42779	0	-0.5481	-0.00483	-0.56566	0	0.08971	0.11671	0.10603	0.05971	0.01981	0.00974	-0.56566	-0.02776	0
0.273	0.27233	0.28058	0.19956	-0.37972	0.18135	0.07158	0.0354	0.0472	-1.71173	0.00208	-1.67071	0	-0.38404	-0.00378	-0.38404	0	-0.52102	-0.00355	-0.53858	0	0.14179	0.31229	0.33393	0.08887	0.03244	0.03392	-0.53858	-0.02515	0
0.34592	0.39832	0.40522	0.27039	0.28087	0.23142	0.13408	0.069	0.08604	-1.61173	-7.53e-05	-1.57071	0	-0.37363	-0.00449	-0.37363	0	-0.50435	-0.00276	-0.52191	0	0.19804	0.67228	0.67747	0.14096	0.17939	0.18062	-0.52191	-0.02355	0
0.423	0.58313	0.56324	0.34331	0.29435	0.30553	0.20283	0.19916	0.13266	-1.51173	0.000554	-1.47071	0	-0.34029	-0.00677	-0.34029	0	-0.45435	-0.00226	-0.47191	0	0.25846	0.92639	0.92491	0.18887	0.46447	0.47281	-0.47191	-0.01873	0
0.50633	0.70573	0.68823	0.42247	0.50165	0.40432	0.27574	0.16672	0.16961	-1.41173	-0.00146	-1.37071	0	-0.31946	-0.00819	-0.31946	0	-0.44393	-0.00223	-0.46149	0	0.31887	1.01207	0.99469	0.23262	0.78294	0.76256	-0.46149	-0.01771	0
0.59175	0.79548	0.77999	0.50372	0.65521	0.52033	0.35074	0.21325	0.24131	-1.31381	0.000427	-1.27279	0	-0.28196	-0.01286	-0.28196	0	-0.41685	-0.00215	-0.43441	0	0.38137	0.99049	0.9993	0.28471	0.93004	0.95594	-0.43441	-0.01503	0
0.67925	0.86653	0.84671	0.58914	0.66786	0.63151	0.42574	0.36325	0.30855	-1.21381	0.00428	-1.17279	0	-0.27363	-0.00336	-0.27363	0	-0.38352	-0.00195	-0.40108	0	0.44596	0.96791	0.99466	0.33471	0.99712	1.00078	-0.40108	-0.01173	0
0.77092	0.96327	0.89565	0.67247	0.73252	0.71554	0.50908	0.44977	0.40214	-1.11381	0.00233	-1.07279	0	-0.23196	-0.00397	-0.23196	1.67e-16	-0.35852	-0.00169	-0.37608	0	0.51262	0.98469	0.98946	0.38679	1.04463	1.00068	-0.37608	-0.01046	0
0.86467	0.98356	0.93019	0.76622	0.8124	0.78787	0.59449	0.64118	0.50581	-1.01381	-0.00168	-0.97279	0	-0.19238	0.00973	-0.19238	8e-14	-0.31477	-0.00124	-0.33233	0	0.58554	0.98545	0.98385	0.44512	1.06823	0.99327	-0.33233	-0.01422	0
0.96675	0.95399	0.95555	0.86414	0.77541	0.84437	0.68199	0.63845	0.59249	-0.91381	-0.00493	-0.87279	0	-0.18404	0.01054	-0.18404	2.7e-13	-0.30643	-0.00169	-0.32399	0	0.65846	1.02107	0.97832	0.50346	1.00128	0.9856	-0.32399	-0.01215	0
1.06675	0.98733	0.97198	0.96414	0.83036	0.88705	0.77366	0.74335	0.66622	-0.81381	-0.00491	-0.77279	0	-0.14238	0.01583	-0.14238	7.98e-11	-0.2481	-0.00333	-0.26566	2.69e-16	0.73554	0.99289	0.97257	0.56596	0.95709	0.97752	-0.26566	-0.0359	0
1.17925	1.03418	0.98387	1.06831	0.8818	0.9196	0.86949	0.72849	0.72838	-0.72631	-0.00395	-0.68529	0	-0.09238	0.00359	-0.09238	3.11e-08	-0.23768	-0.00346	-0.25524	1.22e-15	0.81887	0.94996	0.96645	0.62846	0.8858	0.96957	-0.25524	-0.02494	0
1.29383	0.94883	0.9913	1.17873	0.91345	0.94441	0.96949	0.68952	0.78033	-0.71798	-0.00391	-0.67696	0	-0.07988	0.00128	-0.07988	1.19e-07	-0.1731	-0.00359	-0.19066	1.21e-11	0.90429	0.89189	0.96028	0.69096	0.95877	0.96175	-0.19066	-0.04952	8.05e-14
1.41258	0.95565	0.99583	1.28914	0.89644	0.96201	1.07366	0.80269	0.82341	-0.71589	-0.0039	-0.67488	0	-0.02154	-0.00893	-0.02154	2.95e-05	-0.15852	-0.00498	-0.17608	7.85e-11	0.99179	1.02915	0.95408	0.76179	0.92106	0.95306	-0.17608	-0.0583	7.72e-13
1.5355	0.95853	0.99839	1.40789	0.91713	0.97522	1.18408	0.84289	0.85949	-0.67423	-0.00368	-0.63321	0	0.01387	-0.00629	0.01387	0.000455	-0.10227	-0.02273	-0.11983	5.17e-08	1.08346	0.92099	0.9477	0.83054	0.92828	0.94478	-0.11983	-0.00832	1.99e-09
1.66675	0.97533	0.99965	1.53289	0.98221	0.98463	1.29658	0.81286	0.88838	-0.66381	-0.0034	-0.62279	0	0.05971	0.00577	0.05971	0.008	-0.0606	-0.00683	-0.07816	3.07e-06	1.17721	0.91685	0.9413	0.90762	0.90967	0.93568	-0.07816	-0.01193	2.76e-07
1.80008	0.9283	1	1.66206	1.0151	0.99101	1.41325	0.89726	0.91187	-0.62631	-0.0015	-0.58529	0	0.08887	0.05311	0.08887	0.03377	-0.02102	-0.00582	-0.03858	8.46e-05	1.27721	0.93329	0.93461	0.98262	0.93588	0.92701	-0.03858	-0.02744	1.51e-05
1.9355	1.0201	0.99978	1.79748	0.98959	0.99524	1.54033	0.84977	0.93173	-0.61173	-0.000758	-0.57071	0	0.14096	0.18431	0.14096	0.2178	0.02065	-0.00633	0.00309	0.00154	1.38346	0.94621	0.92764	1.06179	0.91697	0.91804	0.00309	-0.01937	0.000495
2.08758	0.99396	0.99914	1.93289	1.00774	0.99778	1.6695	0.89366	0.94726	-0.57423	0.00114	-0.53321	0	0.18887	0.48585	0.18887	0.58528	0.06857	0.00216	0.05101	0.02105	1.48971	0.90235	0.92083	1.14929	0.92191	0.90836	0.05101	0.00145	0.01126
2.23342	0.99793	0.9983	2.08289	1.00506	0.9993	1.79658	0.98065	0.95908	-0.56798	0.00142	-0.52696	0	0.23262	0.86967	0.23262	0.88682	0.1144	0.10726	0.09684	0.12739	1.60221	0.90679	0.91378	1.23887	0.91468	0.89868	0.09684	0.12125	0.09492
2.39592	0.99759	0.99724	2.22873	1.00228	0.99993	1.94241	1.00107	0.96946	-0.51381	0.00145	-0.47279	0	0.28471	1.03676	0.28471	1	0.16857	0.3564	0.15101	0.47688	1.72513	0.92905	0.90625	1.33054	0.92117	0.88902	0.15101	0.43346	0.43792
2.56258	1.02211	0.99606	2.39539	0.99126	1	2.09033	0.92979	0.97737	-0.49506	0.00146	-0.45404	0	0.33471	1.006	0.33471	0.96962	0.21648	0.72468	0.19892	0.83482	1.84596	0.87036	0.89904	1.42221	0.90186	0.8796	0.19892	0.83838	0.81365
2.73758	1.02168	0.99478	2.55789	1.03229	0.99966	2.2445	1.00094	0.98356	-0.46798	0.00154	-0.42696	0	0.38679	0.95905	0.38679	0.91693	0.26648	1.07759	0.24892	1	1.97929	0.88691	0.89128	1.52637	0.91	0.86917	0.24892	0.9753	0.98462
2.91258	1.04724	0.99348	2.73081	1.08	0.99903	2.39658	0.90603	0.98813	-0.43048	0.00432	-0.38946	0	0.44512	0.89865	0.44512	0.86271	0.3269	1.0807	0.30934	0.99115	2.11263	0.92594	0.88373	1.62846	0.8375	0.85924	0.30934	1.0001	1.00036
3.10217	1.07273	0.99207	2.90581	1.02098	0.99823	2.55283	1.07362	0.99163	-0.38256	0.00788	-0.34154	0	0.50346	0.8308	0.50346	0.81485	0.38107	0.99256	0.36351	0.94552	2.25429	0.88425	0.87593	1.73887	0.85774	0.84879	0.36351	0.97945	0.9878
3.298	1.07555	0.9906	3.08498	0.94522	0.99731	2.74033	1.06757	0.99466	-0.34298	0.00775	-0.30196	0	0.56596	0.75045	0.56596	0.76976	0.44565	0.9039	0.42809	0.89342	2.40013	0.89845	0.86813	1.85346	0.84043	0.83828	0.42809	1.0282	0.97223
3.48758	1.02034	0.98919	3.28914	1.0076	0.99618	2.89866	1.00913	0.99648	-0.31798	0.00664	-0.27696	0	0.62846	0.68046	0.62846	0.73021	0.50815	0.86224	0.49059	0.84777	2.55221	0.89292	0.86024	1.97221	0.81284	0.82772	0.49059	0.98704	0.95757
3.71467	0.98012	0.9875	3.48498	0.96134	0.99506	3.11116	1.09727	0.99815	-0.27423	0.00545	-0.23321	3.05e-16	0.69096	0.66357	0.69096	0.69546	0.57273	0.80125	0.55517	0.80508	2.70846	0.88565	0.85238	2.09721	0.76811	0.81696	0.55517	0.90366	0.94284
3.92092	0.95884	0.98597	3.69956	0.91848	0.99382	3.282	1.07758	0.99901	-0.23256	0.000844	-0.19154	6.76e-14	0.76179	0.6378	0.76179	0.66105	0.64148	0.71516	0.62392	0.76412	2.87513	0.82469	0.84427	2.22637	0.74576	0.80622	0.62392	0.85357	0.92761
4.16883	0.9666	0.98414	3.92664	0.94934	0.99249	3.507	1.0762	0.99968	-0.18673	-0.00906	-0.14571	2.21e-11	0.83054	0.61991	0.83054	0.63199	0.71023	0.67612	0.69267	0.72727	3.04388	0.78107	0.83633	2.35971	0.79416	0.79551	0.69267	0.90949	0.91284
4.39383	1.01493	0.98248	4.15789	0.94229	0.99113	3.70075	1.05691	0.99995	-0.14506	-0.00106	-0.10404	2.44e-09	0.90762	0.57796	0.90762	0.60369	0.78523	0.66205	0.76767	0.69123	3.22929	0.75713	0.82791	2.49929	0.78924	0.7847	0.76767	0.8686	0.89721
4.65217	1.00376	0.98059	4.40373	1.01356	0.98969	3.93825	1.03991	1	-0.10131	0.00396	-0.06029	1.94e-07	0.98262	0.57784	0.98262	0.57983	0.8644	0.61246	0.84684	0.65734	3.40429	0.79554	0.82024	2.64304	0.80159	0.77398	0.84684	0.86217	0.88127
4.91258	1.00808	0.97869	4.65164	0.89617	0.98823	4.14658	1.00936	0.99986	-0.05339	0.000411	-0.01238	1.2e-05	1.06179	0.56318	1.06179	0.55794	0.94565	0.62793	0.92809	0.62644	3.60429	0.81769	0.8118	2.79929	0.75788	0.76278	0.92809	0.91887	0.86547
5.19175	0.99573	0.97667	4.91622	0.97379	0.98669	4.41325	1.06127	0.99951	-0.00339	-0.00329	0.03762	0.000432	1.14929	0.5403	1.14929	0.53702	1.03106	0.62113	1.01351	0.59764	3.80221	0.83439	0.80377	2.95971	0.76944	0.75176	1.01351	0.88653	0.84944
5.473	0.98876	0.97464	5.18914	1.00869	0.9851	4.64658	1.09003	0.99908	0.04869	0.01087	0.08971	0.00825	1.23887	0.53733	1.23887	0.51854	1.11856	0.58353	1.10101	0.57154	4.02304	0.83798	0.79518	3.12012	0.77664	0.74118	1.10101	0.85005	0.83363
5.77092	0.9838	0.9725	5.47664	1.04791	0.98343	4.92158	1.03262	0.99849	0.10077	0.07583	0.14179	0.07305	1.33054	0.52286	1.33054	0.50213	1.20815	0.55981	1.19059	0.5479	4.23138	0.79339	0.78741	3.29721	0.7355	0.73001	1.19059	0.85073	0.81805
6.0855	0.98908	0.97026	5.76831	1.03538	0.98174	5.19658	1.00084	0.99782	0.15702	0.35342	0.19804	0.34165	1.42221	0.51738	1.42221	0.4878	1.30606	0.5403	1.28851	0.52511	4.47721	0.7746	0.77864	3.47012	0.72908	0.71959	1.28851	0.80233	0.80169
6.41467	0.96192	0.96792	6.08706	0.96312	0.97991	5.482	1.00255	0.99709	0.21744	0.80524	0.25846	0.79086	1.52637	0.4967	1.52637	0.47355	1.40606	0.5207	1.38851	0.50464	4.70638	0.7236	0.77084	3.66596	0.71906	0.70834	1.38851	0.81337	0.78568
6.75425	0.9696	0.96553	6.40789	0.97471	0.97807	5.782	1.01057	0.99627	0.27786	0.99653	0.31887	1	1.62846	0.47023	1.62846	0.46128	1.50815	0.50257	1.49059	0.48623	4.97304	0.73523	0.76219	3.85137	0.69202	0.6982	1.49059	0.76262	0.77002
7.1105	0.98909	0.96303	6.75581	0.98935	0.97609	6.09866	1.06843	0.99539	0.34036	0.95074	0.38137	0.9553	1.73887	0.45615	1.73887	0.44952	1.61856	0.47472	1.60101	0.46869	5.22512	0.77258	0.75442	4.05346	0.66555	0.68768	1.60101	0.723	0.75383
7.48342	0.96247	0.96044	7.10998	0.94942	0.97408	6.41741	1.05011	0.99449	0.40494	0.8712	0.44596	0.86014	1.85346	0.4523	1.85346	0.43863	1.73106	0.43818	1.71351	0.45294	5.50846	0.76671	0.74612	4.26804	0.693	0.67709	1.71351	0.67098	0.73809
7.88342	0.96744	0.95768	7.49956	0.94889	0.97188	6.76116	1.01751	0.9935	0.47161	0.75189	0.51262	0.77638	1.97221	0.43454	1.97221	0.42846	1.8519	0.42766	1.83434	0.43802	5.78762	0.74836	0.73837	4.48887	0.66691	0.66677	1.83434	0.68628	0.72199
8.30842	0.96483	0.95477	7.89748	0.95115	0.96964	7.11533	1.00909	0.99248	0.54452	0.67543	0.58554	0.70269	2.09721	0.40611	2.09721	0.41874	1.9769	0.41981	1.95934	0.42438	6.08763	0.7613	0.73049	4.72221	0.62109	0.65647	1.95934	0.68447	0.70617
8.74592	0.97851	0.9518	8.28914	0.92578	0.96745	7.48616	1.07094	0.9914	0.61744	0.63048	0.65846	0.64386	2.22637	0.38777	2.22637	0.40954	2.10606	0.41817	2.08851	0.41185	6.39596	0.77004	0.72285	4.95971	0.64612	0.64658	2.08851	0.69811	0.69066
9.16467	0.96415	0.94897	8.72872	0.96603	0.96501	7.87783	1.06796	0.99027	0.69452	0.6114	0.73554	0.59425	2.35971	0.39853	2.35971	0.40075	2.2394	0.42457	2.22184	0.4003	6.72721	0.74429	0.71511	5.21179	0.64934	0.6367	2.22184	0.7072	0.6755
9.62508	0.93915	0.94589	9.15581	0.9383	0.96265	8.27991	1.13439	0.9891	0.77786	0.57734	0.81887	0.55182	2.49929	0.38999	2.49929	0.39217	2.3769	0.40872	2.35934	0.38958	7.06679	0.74963	0.70766	5.47429	0.62243	0.62703	2.35934	0.66519	0.6607
10.1043	0.92435	0.94272	9.64747	0.90936	0.95996	8.732	0.97746	0.98779	0.86327	0.52686	0.90429	0.51752	2.64304	0.3966	2.64304	0.38388	2.5269	0.38439	2.50934	0.37901	7.42304	0.74583	0.70033	5.75554	0.58024	0.61733	2.50934	0.66797	0.64547
10.5959	0.89673	0.93949	10.1308	0.97005	0.95732	9.19241	0.98376	0.98645	0.95077	0.48456	0.99179	0.48965	2.79929	0.36973	2.79929	0.37538	2.67898	0.38837	2.66143	0.36928	7.79804	0.71158	0.69311	6.03262	0.57879	0.60838	2.66143	0.66301	0.63094
11.123	0.93216	0.93606	10.6246	0.98338	0.95465	9.60908	0.99584	0.98525	1.04244	0.49796	1.08346	0.46634	2.95971	0.36105	2.95971	0.36713	2.8394	0.35927	2.82184	0.35988	8.20637	0.62728	0.68578	6.34304	0.61575	0.59903	2.82184	0.58281	0.61654
11.7001	0.91352	0.93234	11.1079	1.00116	0.95205	10.1341	1.03486	0.98373	1.13619	0.44994	1.17721	0.44713	3.12012	0.37042	3.12012	0.35928	2.99981	0.3449	2.98226	0.3512	8.61471	0.5922	0.67896	6.64721	0.60214	0.59049	2.98226	0.60419	0.60302
12.2522	0.90936	0.92883	11.6746	0.94167	0.94903	10.6133	1.03657	0.98235	1.23619	0.43081	1.27721	0.43043	3.29721	0.34803	3.29721	0.35103	3.17273	0.33189	3.15518	0.34252	9.02929	0.60104	0.67252	6.97637	0.57967	0.58189	3.15518	0.54593	0.58935
12.8438	0.93827	0.92509	12.2204	1.02288	0.94614	11.1591	1.12933	0.98078	1.34244	0.42469	1.38346	0.41579	3.47012	0.34373	3.47012	0.34335	3.34773	0.31279	3.33018	0.33432	9.49388	0.6096	0.66583	7.31387	0.57257	0.5737	3.33018	0.54376	0.57642
13.473	0.91556	0.92117	12.8204	0.96748	0.94298	11.6841	1.09687	0.97927	1.44869	0.41444	1.48971	0.40348	3.66596	0.32853	3.66596	0.33504	3.5269	0.31113	3.50934	0.32644	9.94179	0.63722	0.65985	7.67429	0.59245	0.56559	3.50934	0.5545	0.56403
14.1313	0.9232	0.91712	13.4371	0.96128	0.93977	12.2528	1.14122	0.97764	1.56119	0.3866	1.60221	0.39225	3.85137	0.32132	3.85137	0.32754	3.72481	0.31576	3.70726	0.31824	10.4314	0.63359	0.6538	8.04304	0.56897	0.55791	3.70726	0.56451	0.55128
14.7709	0.88616	0.91322	14.1225	0.92107	0.93623	12.8445	1.0651	0.97595	1.68411	0.37753	1.72513	0.38152	4.05346	0.30338	4.05346	0.31973	3.92898	0.30479	3.91143	0.31026	10.9314	0.64058	0.6481	8.43262	0.54373	0.55041	3.91143	0.54903	0.53905
15.5063	0.84144	0.90881	14.785	0.95622	0.93284	13.4716	1.01792	0.97416	1.80494	0.3777	1.84596	0.3721	4.26804	0.3112	4.26804	0.31183	4.14356	0.28582	4.12601	0.30232	11.421	0.65513	0.64293	8.84096	0.51968	0.54316	4.12601	0.50563	0.52713
16.2168	0.84538	0.90459	15.5037	0.92927	0.9292	14.1133	0.99249	0.97234	1.93827	0.34302	1.97929	0.36264	4.48887	0.3024	4.48887	0.30409	4.36648	0.2904	4.34893	0.29451	11.9689	0.65995	0.63758	9.30762	0.52101	0.53554	4.34893	0.53885	0.51566
16.9772	0.83359	0.90015	16.2287	0.87859	0.92556	14.7882	1.03776	0.97043	2.07161	0.34532	2.11263	0.35393	4.72221	0.27458	4.72221	0.29632	4.6019	0.28234	4.58434	0.28669	12.5397	0.62718	0.63245	9.74721	0.54119	0.52894	4.58434	0.52994	0.50446
17.773	0.843	0.89556	16.985	0.92554	0.9218	15.5028	1.06814	0.96841	2.21327	0.35078	2.25429	0.34528	4.95971	0.27514	4.95971	0.28882	4.84565	0.29078	4.82809	0.27901	13.1543	0.62374	0.62737	10.193	0.544	0.52276	4.82809	0.53886	0.49374
18.6043	0.82526	0.89084	17.7621	0.95441	0.91798	16.2112	1.03551	0.96641	2.35911	0.32576	2.40013	0.33691	5.21179	0.28048	5.21179	0.28128	5.09356	0.27691	5.07601	0.27159	13.798	0.64123	0.62248	10.6701	0.53471	0.51665	5.07601	0.50745	0.48368
19.4668	0.84919	0.88602	18.5933	0.98021	0.91394	16.9695	0.99246	0.96428	2.51119	0.3284	2.55221	0.32866	5.47429	0.27073	5.47429	0.27386	5.3519	0.25871	5.33434	0.26426	14.4376	0.63535	0.61802	11.1889	0.51669	0.51052	5.33434	0.47934	0.47399
20.3772	0.85836	0.88101	19.4621	1.0241	0.90977	17.7653	0.94718	0.96206	2.66744	0.31748	2.70846	0.32061	5.75554	0.25442	5.75554	0.26636	5.63523	0.25518	5.61768	0.25664	15.1168	0.62652	0.61364	11.6764	0.51875	0.50518	5.61768	0.475	0.46419
21.3209	0.85644	0.8759	20.3704	0.95063	0.90546	18.5987	0.94674	0.95973	2.83411	0.3069	2.87513	0.31244	6.03262	0.24273	6.03262	0.25942	5.91231	0.23658	5.89476	0.24959	15.8126	0.61707	0.6095	12.2326	0.49488	0.49954	5.89476	0.43937	0.45535
22.3084	0.87309	0.87066	21.3204	0.8928	0.90101	19.4674	0.93646	0.95732	3.00286	0.28322	3.04388	0.30458	6.34304	0.25205	6.34304	0.25212	6.21648	0.23041	6.19893	0.24228	16.5272	0.62193	0.60556	12.7993	0.48456	0.49421	6.19893	0.43237	0.44638
23.3397	0.8857	0.86528	22.3058	0.88497	0.89645	20.3758	0.92004	0.95481	3.18827	0.29287	3.22929	0.29637	6.64721	0.24884	6.64721	0.24543	6.52481	0.22798	6.50726	0.23529	17.3022	0.62209	0.6016	13.3805	0.47877	0.48912	6.50726	0.43718	0.438
24.4168	0.88313	0.85977	23.3371	0.93931	0.89175	21.3237	0.96127	0.95219	3.36327	0.29052	3.40429	0.289	6.97637	0.23515	6.97637	0.23866	6.85398	0.23233	6.83643	0.22826	18.0751	0.62168	0.59792	13.9972	0.53167	0.48408	6.83643	0.45224	0.42972
25.5355	0.87531	0.85417	24.4141	1.00625	0.8869	22.3112	0.93201	0.94948	3.56327	0.26748	3.60429	0.28102	7.31387	0.22955	7.31387	0.2322	7.19356	0.23207	7.17601	0.22145	18.9085	0.61906	0.59422	14.6889	0.5264	0.47881	7.17601	0.45328	0.42182
26.7063	0.86789	0.84842	25.5371	0.9052	0.88193	23.3424	0.98133	0.94666	3.76119	0.266	3.80221	0.27354	7.67429	0.23513	7.67429	0.22579	7.54981	0.22368	7.53226	0.21476	19.7814	0.5994	0.59059	15.3326	0.50731	0.47421	7.53226	0.44292	0.41414
27.9272	0.86159	0.84256	26.7037	0.8248	0.87684	24.4195	1.00174	0.94373	3.98202	0.27396	4.02304	0.26566	8.04304	0.22807	8.04304	0.21971	7.92273	0.21345	7.90518	0.2082	20.6855	0.57168	0.58706	16.0451	0.4908	0.46941	7.90518	0.41663	0.40666
29.2063	0.83641	0.83655	27.9246	0.89779	0.87161	25.5403	0.93272	0.9407	4.19036	0.25435	4.23138	0.25865	8.43262	0.21277	8.43262	0.21378	8.33731	0.19425	8.31976	0.20141	21.6335	0.56243	0.58356	16.7805	0.48449	0.46473	8.31976	0.37523	0.39893
30.5313	0.80394	0.83048	29.2016	0.91214	0.86622	26.7112	0.88606	0.93754	4.43619	0.24528	4.47721	0.25087	8.84096	0.20497	8.84096	0.20805	8.76648	0.18428	8.74893	0.1949	22.621	0.6112	0.58011	17.5514	0.46009	0.46008	8.74893	0.36947	0.39148
31.9188	0.79963	0.82428	30.5329	0.82368	0.8607	27.9299	0.89826	0.93428	4.66536	0.23931	4.70638	0.24407	9.30762	0.20496	9.30762	0.20206	9.1644	0.19403	9.14684	0.18928	23.6522	0.62257	0.57669	18.3285	0.42275	0.45562	9.14684	0.39818	0.385
33.3647	0.80104	0.81797	31.9141	0.84059	0.85509	29.207	0.89192	0.93087	4.93202	0.22406	4.97304	0.23668	9.74721	0.20573	9.74721	0.19691	9.6019	0.1901	9.58434	0.18354	24.7251	0.58551	0.57328	19.1701	0.42291	0.451	9.58434	0.38107	0.37828
34.873	0.77895	0.81157	33.3621	0.86649	0.84931	30.5341	0.86875	0.92736	5.18411	0.23049	5.22512	0.23016	10.193	0.20219	10.193	0.19213	10.0686	0.1802	10.051	0.17787	25.8501	0.57717	0.56985	20.0264	0.44834	0.4465	10.051	0.3697	0.37151
36.448	0.76929	0.80508	34.8704	0.83234	0.84341	31.9216	0.89158	0.9237	5.46744	0.22856	5.50846	0.22335	10.6701	0.19852	10.6701	0.18745	10.5686	0.18268	10.551	0.17227	27.0168	0.55519	0.56643	20.9326	0.43999	0.44193	10.551	0.37597	0.36464
38.0917	0.771	0.79849	36.4454	0.88183	0.83738	33.3674	0.89776	0.91991	5.74661	0.21844	5.78762	0.21712	11.1889	0.19177	11.1889	0.18282	11.029	0.17139	11.0114	0.16751	28.2397	0.55169	0.56297	21.8785	0.42663	0.43734	11.0114	0.35052	0.35863
39.8063	0.79213	0.79182	38.0912	0.87438	0.83121	34.8757	0.88408	0.91599	6.04661	0.21572	6.08763	0.21092	11.6764	0.19008	11.6764	0.17886	11.5727	0.16646	11.5552	0.16231	29.5147	0.55626	0.55948	22.8701	0.42338	0.4327	11.5552	0.3534	0.35185
41.5938	0.78232	0.78508	39.8037	0.81801	0.82493	36.4528	0.89572	0.91191	6.35494	0.21619	6.39596	0.20505	12.2326	0.18109	12.2326	0.17475	12.1019	0.16216	12.0843	0.15767	30.8439	0.53649	0.55594	23.8993	0.40802	0.42805	12.0843	0.34053	0.34554
43.4605	0.77047	0.77827	41.5933	0.80463	0.81853	38.0945	0.95803	0.9077	6.68619	0.21232	6.72721	0.19924	12.7993	0.17611	12.7993	0.17096	12.7123	0.1564	12.6948	0.15275	32.2314	0.55122	0.55235	24.9722	0.39839	0.42337	12.6948	0.33396	0.33858
45.4063	0.75684	0.77141	43.4579	0.76337	0.81202	39.8091	0.87735	0.90333	7.02577	0.20907	7.06679	0.1938	13.3805	0.17204	13.3805	0.16744	13.304	0.15501	13.2864	0.14839	33.6772	0.55765	0.5487	26.0951	0.41274	0.41863	13.2864	0.32165	0.3321
47.4376	0.75073	0.7645	45.4037	0.80499	0.8054	41.5966	0.8569	0.8988	7.38202	0.20513	7.42304	0.18858	13.9972	0.18471	13.9972	0.16406	13.9227	0.14288	13.9052	0.14421	35.1876	0.57353	0.54498	27.266	0.40991	0.41384	13.9052	0.2964	0.32559
49.5563	0.74927	0.75755	47.4371	0.76179	0.79866	43.4653	0.77567	0.89411	7.75702	0.20063	7.79804	0.18358	14.6889	0.18318	14.6889	0.16064	14.5727	0.14663	14.5552	0.14018	36.7605	0.52643	0.5412	28.4889	0.37166	0.40901	14.5552	0.32131	0.31901
51.7668	0.70905	0.75057	49.5537	0.82572	0.79184	45.4112	0.74687	0.88927	8.16536	0.17292	8.20637	0.17865	15.3326	0.17263	15.3326	0.15777	15.2394	0.13867	15.2218	0.13638	38.4022	0.52415	0.53735	29.7597	0.36572	0.40415	15.2218	0.2996	0.3125
54.073	0.70567	0.74357	51.7641	0.81106	0.78491	47.4403	0.76072	0.88427	8.57369	0.15923	8.61471	0.17421	16.0451	0.16776	16.0451	0.15488	15.9436	0.14103	15.926	0.1327	40.121	0.4924	0.53341	31.091	0.38345	0.39922	15.926	0.30962	0.30586
56.4897	0.72021	0.73653	54.0704	0.80874	0.7779	49.5612	0.76924	0.87908	8.98827	0.15503	9.02929	0.17014	16.7805	0.16203	16.7805	0.15218	16.6686	0.13556	16.651	0.12921	41.9043	0.54732	0.52942	32.4785	0.40221	0.39426	16.651	0.29818	0.29928
58.9897	0.72051	0.72955	56.4766	0.75784	0.77082	51.7695	0.74907	0.87373	9.45286	0.1536	9.49388	0.16605	17.5514	0.15383	17.5514	0.14961	17.4269	0.13349	17.4093	0.12585	43.771	0.5345	0.52534	33.9243	0.37285	0.38927	17.4093	0.30821	0.29264
61.6084	0.71546	0.72256	58.9871	0.69026	0.76366	54.0757	0.8342	0.86819	9.90077	0.16904	9.94179	0.16251	18.3285	0.14147	18.3285	0.14725	18.2102	0.11994	18.1927	0.12265	45.721	0.5388	0.52118	35.4326	0.40028	0.38426	18.1927	0.25886	0.28603
64.3626	0.71946	0.71554	61.6079	0.76363	0.75643	56.482	0.79318	0.86248	10.3903	0.16195	10.4314	0.15906	19.1701	0.1393	19.1701	0.1449	19.0352	0.11672	19.0177	0.11953	47.748	0.5361	0.51696	37.0097	0.39855	0.3792	19.0177	0.26612	0.27932
67.1938	0.69358	0.70866	64.3641	0.71849	0.7491	58.9945	0.70679	0.85658	10.8903	0.1635	10.9314	0.15591	20.0264	0.14526	20.0264	0.1427	19.904	0.1118	19.8864	0.11648	49.8689	0.52228	0.51266	38.6514	0.39182	0.37414	19.8864	0.25973	0.27252
70.1917	0.67597	0.70172	67.1912	0.70756	0.74184	61.6153	0.74324	0.85049	11.3799	0.17073	11.421	0.15315	20.9326	0.1501	20.9326	0.14055	20.8144	0.12025	20.7968	0.11351	52.0772	0.47549	0.50829	40.3639	0.33793	0.36906	20.7968	0.26426	0.26568
73.2688	0.6759	0.69496	70.1871	0.62761	0.73444	64.3674	0.78811	0.84417	11.9278	0.16627	11.9689	0.1504	21.8785	0.1441	21.8785	0.13846	21.7582	0.12105	21.7406	0.11064	54.3855	0.48979	0.50385	42.1555	0.33114	0.36397	21.7406	0.25172	0.25888
76.5084	0.6872	0.6882	73.2662	0.72009	0.72713	67.2132	0.70882	0.83771	12.4987	0.15604	12.5397	0.14785	22.8701	0.14161	22.8701	0.13642	22.7477	0.10948	22.7302	0.10782	56.7897	0.479	0.49936	44.0201	0.34988	0.3589	22.7302	0.23376	0.25204
79.898	0.67358	0.68151	76.5037	0.7004	0.71975	70.2007	0.7397	0.83101	13.1133	0.14719	13.1543	0.14542	23.8993	0.13615	23.8993	0.13443	23.7769	0.09853	23.7593	0.10507	59.3022	0.48218	0.4948	45.9639	0.36907	0.35385	23.7593	0.21322	0.24525
83.4105	0.67737	0.67496	79.8871	0.75312	0.71236	73.2737	0.73352	0.82422	13.757	0.15202	13.798	0.14317	24.9722	0.12638	24.9722	0.13247	24.8519	0.09729	24.8343	0.10235	61.921	0.47229	0.49019	47.9951	0.36508	0.34881	24.8343	0.21746	0.23847
87.1022	0.65198	0.66846	83.4308	0.72661	0.70495	76.5091	0.74807	0.81716	14.3966	0.15003	14.4376	0.14118	26.0951	0.12973	26.0951	0.13051	25.9769	0.10055	25.9593	0.09966	64.6522	0.47027	0.48554	50.1139	0.36935	0.3438	25.9593	0.23931	0.23172
90.9313	0.65435	0.66211	87.0808	0.63303	0.69766	79.8924	0.74095	0.80988	15.0758	0.14886	15.1168	0.13929	27.266	0.1256	27.266	0.12857	27.1436	0.09295	27.126	0.09701	67.5251	0.45141	0.4808	52.3264	0.3298	0.33883	27.126	0.21339	0.22505
94.9355	0.64675	0.65587	90.9162	0.62613	0.69035	83.4362	0.74106	0.80237	15.7716	0.13959	15.8126	0.13756	28.4889	0.1098	28.4889	0.12663	28.3686	0.08621	28.351	0.09437	70.4835	0.45319	0.47609	54.6326	0.32744	0.33391	28.351	0.19362	0.21841
99.0959	0.67822	0.64979	94.9433	0.61232	0.68305	87.0862	0.70566	0.79476	16.4862	0.13928	16.5272	0.13596	29.7597	0.10985	29.7597	0.12468	29.6415	0.09045	29.6239	0.09174	73.6022	0.4234	0.4713	57.0368	0.32465	0.32906	29.6239	0.22598	0.21188
103.467	0.65764	0.6438	99.1058	0.5763	0.67588	90.9466	0.77277	0.78684	17.2612	0.14163	17.3022	0.13438	31.091	0.1158	31.091	0.12272	30.9686	0.08333	30.951	0.08911	76.8439	0.44557	0.4665	59.5472	0.29969	0.32427	30.951	0.19687	0.20545
107.998	0.65092	0.63799	103.468	0.71565	0.66874	94.9237	0.7546	0.77881	18.0341	0.13672	18.0751	0.13295	32.4785	0.11702	32.4785	0.12073	32.3561	0.0869	32.3385	0.08648	80.2147	0.43303	0.4617	62.168	0.29476	0.31956	32.3385	0.21626	0.1991
112.758	0.6464	0.63229	108.002	0.63166	0.66172	99.0987	0.71071	0.77053	18.8674	0.1356	18.9085	0.13153	33.9243	0.10917	33.9243	0.11873	33.8019	0.07764	33.7843	0.08385	83.746	0.45354	0.45687	64.8993	0.3113	0.31494	33.7843	0.18972	0.19289
117.702	0.66178	0.62677	112.764	0.60706	0.65475	103.476	0.62263	0.76201	19.7403	0.13526	19.7814	0.13016	35.4326	0.11309	35.4326	0.1167	35.3165	0.07604	35.2989	0.0812	87.4147	0.46124	0.45205	67.7493	0.33739	0.31042	35.2989	0.19881	0.18678
122.869	0.64157	0.62139	117.683	0.57678	0.64795	107.999	0.6772	0.75338	20.6445	0.12936	20.6855	0.12884	37.0097	0.11785	37.0097	0.11463	36.8915	0.07796	36.8739	0.07856	91.2272	0.46822	0.44726	70.7222	0.33338	0.306	36.8739	0.19778	0.18085
128.248	0.63507	0.61618	122.86	0.67846	0.64121	112.74	0.65516	0.7445	21.5924	0.12708	21.6335	0.12754	38.6514	0.11103	38.6514	0.11255	38.529	0.07472	38.5114	0.07591	95.2543	0.44982	0.44242	73.8264	0.2884	0.30169	38.5114	0.18743	0.17509
133.869	0.61451	0.61112	128.229	0.60762	0.63463	117.726	0.73484	0.73537	22.5799	0.13858	22.621	0.12626	40.3639	0.08999	40.3639	0.11043	40.2436	0.08483	40.226	0.07324	99.4189	0.4516	0.43765	77.0639	0.29991	0.2975	40.226	0.20617	0.16948
139.725	0.60516	0.60622	133.868	0.62072	0.62815	122.849	0.69115	0.72619	23.6112	0.13953	23.6522	0.12499	42.1555	0.09192	42.1555	0.10827	42.0311	0.06258	42.0135	0.07057	103.758	0.43868	0.4329	80.4472	0.30705	0.29343	42.0135	0.16276	0.16405
145.844	0.60323	0.60147	139.722	0.685	0.62184	128.259	0.62595	0.7167	24.6841	0.12644	24.7251	0.12372	44.0201	0.09357	44.0201	0.10609	43.8977	0.05205	43.8802	0.0679	108.304	0.44031	0.42818	83.9618	0.31076	0.2895	43.8802	0.12874	0.15882
152.233	0.60347	0.59685	145.822	0.67029	0.61569	133.855	0.63323	0.70713	25.8091	0.11977	25.8501	0.12243	45.9639	0.10248	45.9639	0.10388	45.8436	0.06086	45.826	0.06522	113.067	0.44112	0.42348	87.641	0.29598	0.2857	45.826	0.16395	0.15378
158.881	0.60611	0.59239	152.239	0.6449	0.60964	139.709	0.63343	0.69736	26.9758	0.11486	27.0168	0.12115	47.9951	0.09865	47.9951	0.10164	47.8748	0.05197	47.8573	0.06255	117.992	0.42271	0.41887	91.4764	0.26594	0.28204	47.8573	0.14744	0.14895
165.825	0.63449	0.58805	158.854	0.64128	0.60382	145.847	0.62787	0.68737	28.1987	0.11079	28.2397	0.11983	50.1139	0.10028	50.1139	0.09937	49.9936	0.05982	49.976	0.05988	123.183	0.42118	0.41428	95.4847	0.27241	0.27852	49.976	0.16652	0.14434
173.071	0.57567	0.58384	165.82	0.60201	0.59811	152.205	0.6451	0.67731	29.4737	0.11128	29.5147	0.1185	52.3264	0.08573	52.3264	0.09708	52.204	0.05955	52.1864	0.05722	128.554	0.40351	0.40979	99.6785	0.27373	0.27513	52.1864	0.17122	0.13995
180.606	0.55292	0.57975	173.039	0.6323	0.5926	158.886	0.67047	0.66702	30.8028	0.11262	30.8439	0.11714	54.6326	0.08345	54.6326	0.09477	54.5144	0.04725	54.4968	0.05457	134.152	0.42066	0.40538	104.005	0.29636	0.27192	54.4968	0.13652	0.13577
188.508	0.55735	0.57575	180.623	0.58665	0.58721	165.813	0.70797	0.65667	32.1904	0.11361	32.2314	0.11576	57.0368	0.08528	57.0368	0.09244	56.9165	0.05158	56.8989	0.05195	140.025	0.41035	0.40103	108.56	0.28224	0.26883	56.8989	0.15794	0.13183
196.738	0.56295	0.57185	188.485	0.64793	0.58202	173.088	0.61261	0.64613	33.6362	0.11007	33.6772	0.11435	59.5472	0.07206	59.5472	0.0901	59.4269	0.05036	59.4093	0.04935	146.144	0.41641	0.39677	113.326	0.29694	0.26587	59.4093	0.169	0.12811
205.296	0.56755	0.56804	196.716	0.61722	0.57696	180.603	0.65062	0.63558	35.1466	0.11116	35.1876	0.1129	62.168	0.07275	62.168	0.08774	62.0457	0.03345	62.0281	0.04678	152.502	0.39552	0.39262	118.237	0.27681	0.26309	62.0281	0.11184	0.12461
214.283	0.56352	0.56427	205.298	0.61098	0.57206	188.488	0.69359	0.62487	36.7195	0.105	36.7605	0.11143	64.8993	0.07662	64.8993	0.08538	64.7769	0.04255	64.7593	0.04425	159.165	0.37797	0.38855	123.401	0.28503	0.26042	64.7593	0.13711	0.12134
223.623	0.60424	0.56057	214.26	0.63907	0.5673	196.715	0.57345	0.61408	38.3612	0.10076	38.4022	0.10992	67.7493	0.08673	67.7493	0.08302	67.6269	0.05119	67.6093	0.04176	166.1	0.37512	0.38459	128.808	0.24913	0.25787	67.6093	0.15496	0.11829
233.358	0.5594	0.55691	223.612	0.58719	0.56268	205.322	0.577	0.6032	40.0799	0.09032	40.121	0.10837	70.7222	0.08478	70.7222	0.08066	70.6019	0.02628	70.5843	0.03932	173.348	0.38196	0.38073	134.399	0.24751	0.25546	70.5843	0.09644	0.11545
243.529	0.57407	0.55328	233.333	0.57688	0.55821	214.274	0.5496	0.59231	41.8633	0.10054	41.9043	0.10681	73.8264	0.06548	73.8264	0.0783	73.7082	0.03058	73.6906	0.03692	180.923	0.3784	0.37697	140.297	0.23764	0.25315	73.6906	0.1146	0.11281
254.115	0.58573	0.54967	243.527	0.60386	0.55382	223.592	0.55382	0.5814	43.7299	0.0989	43.771	0.1052	77.0639	0.06795	77.0639	0.07595	76.9415	0.02991	76.9239	0.03459	188.784	0.39806	0.37334	146.372	0.27764	0.25098	76.9239	0.12025	0.11038
265.204	0.52483	0.54604	254.133	0.57337	0.54956	233.365	0.56218	0.57043	45.6799	0.0997	45.721	0.10356	80.4472	0.07413	80.4472	0.07361	80.3457	0.03465	80.3281	0.03231	197.019	0.40677	0.36981	152.77	0.28241	0.24889	80.3281	0.12137	0.10811
276.752	0.56654	0.54241	265.181	0.58693	0.5454	243.524	0.55179	0.55951	47.707	0.09913	47.748	0.10189	83.9618	0.07128	83.9618	0.0713	83.8415	0.02831	83.8239	0.03012	205.615	0.39773	0.36638	159.404	0.29183	0.24691	83.8239	0.08662	0.10606
288.825	0.55434	0.53876	276.756	0.45982	0.54131	254.138	0.49564	0.54859	49.8278	0.098	49.8689	0.10019	87.641	0.06565	87.641	0.06901	87.5186	0.02796	87.501	0.02799	214.565	0.37228	0.36307	166.358	0.25995	0.245	87.501	0.11671	0.10416
301.348	0.49594	0.53509	288.772	0.5817	0.5373	265.207	0.56554	0.53773	52.0362	0.08318	52.0772	0.09847	91.4764	0.05872	91.4764	0.06675	91.3561	0.03294	91.3385	0.02594	223.886	0.38408	0.35986	173.606	0.25329	0.24316	91.3385	0.11899	0.10241
314.461	0.52452	0.53137	301.37	0.54383	0.53333	276.732	0.53168	0.52697	54.3445	0.08343	54.3855	0.09672	95.4847	0.05936	95.4847	0.06452	95.3561	0.01727	95.3385	0.02397	233.636	0.35183	0.35675	181.18	0.25925	0.24139	95.3385	0.08332	0.10081
328.138	0.53223	0.52759	314.462	0.51932	0.52941	288.822	0.52852	0.51623	56.7487	0.0826	56.7897	0.09494	99.6785	0.06105	99.6785	0.06232	99.5332	0.01522	99.5156	0.02208	243.815	0.38443	0.35374	189.043	0.26998	0.23967	99.5156	0.07802	0.09933
342.44	0.53623	0.52375	328.137	0.48579	0.52551	301.355	0.55745	0.50568	59.2612	0.08139	59.3022	0.09314	104.005	0.06773	104.005	0.06019	103.9	0.02412	103.882	0.02028	254.429	0.37599	0.35082	197.308	0.24223	0.23799	103.882	0.08464	0.09797
357.327	0.53786	0.51985	342.418	0.56074	0.52162	314.48	0.61456	0.49523	61.8799	0.07641	61.921	0.09131	108.56	0.06176	108.56	0.05809	108.435	0.02123	108.418	0.01857	265.492	0.33136	0.34799	205.847	0.21199	0.23636	108.418	0.08174	0.09671
372.842	0.5076	0.51589	357.341	0.53362	0.51772	328.19	0.50846	0.48493	64.6112	0.08019	64.6522	0.08947	113.326	0.06355	113.326	0.05603	113.173	0.01729	113.155	0.01696	277.021	0.36109	0.34525	214.831	0.20962	0.23474	113.155	0.07358	0.09555
389.056	0.49908	0.51184	372.864	0.44117	0.51381	342.417	0.53366	0.47487	67.4841	0.07609	67.5251	0.0876	118.237	0.06042	118.237	0.05406	118.144	0.02138	118.126	0.01543	289.071	0.32528	0.34257	224.135	0.22925	0.23315	118.126	0.09463	0.09445
405.961	0.49323	0.50772	389.068	0.53921	0.50988	357.353	0.55682	0.46495	70.4424	0.07576	70.4835	0.08574	123.401	0.06256	123.401	0.05214	123.287	0.03606	123.27	0.01401	301.654	0.33644	0.33995	233.879	0.25219	0.23156	123.27	0.12841	0.09343
423.631	0.48191	0.5035	405.958	0.48527	0.50591	372.842	0.52785	0.45532	73.5612	0.06846	73.6022	0.08384	128.808	0.05006	128.808	0.05027	128.685	0.02737	128.668	0.01267	314.775	0.3206	0.33739	244.07	0.22974	0.22996	128.668	0.10488	0.09246
442.015	0.46811	0.49922	423.604	0.41076	0.50188	389.057	0.48756	0.4459	76.8029	0.07235	76.8439	0.08195	134.399	0.04696	134.399	0.04849	134.283	0.03128	134.266	0.01144	328.45	0.32441	0.33488	254.655	0.21808	0.22836	134.266	0.103	0.09153
461.236	0.47534	0.49484	442.012	0.48865	0.49779	406.007	0.4784	0.43674	80.1737	0.07243	80.2147	0.08005	140.297	0.04658	140.297	0.04677	140.158	0.01204	140.141	0.01029	342.7	0.33097	0.33241	265.726	0.2289	0.22674	140.141	0.05831	0.09063
481.25	0.48429	0.49038	461.212	0.3878	0.49363	423.607	0.54761	0.42791	83.7049	0.07293	83.746	0.07814	146.372	0.05869	146.372	0.04514	146.254	0.01304	146.236	0.00924	357.594	0.32696	0.32996	277.295	0.20158	0.2251	146.236	0.05204	0.08976
502.167	0.48174	0.48583	481.248	0.49603	0.4894	442.034	0.51844	0.41936	87.3737	0.07275	87.4147	0.07625	152.77	0.06311	152.77	0.04358	152.631	0.00896	152.613	0.00828	373.15	0.31066	0.32753	289.314	0.18447	0.22343	152.613	0.06239	0.08891
523.99	0.48536	0.4812	502.154	0.52818	0.48508	461.245	0.55323	0.41115	91.1862	0.07723	91.2272	0.07436	159.404	0.06397	159.404	0.04211	159.306	0.01985	159.288	0.0074	389.356	0.34505	0.32512	301.887	0.21825	0.22173	159.288	0.08874	0.08806
546.717	0.48099	0.4765	523.981	0.4457	0.48066	481.259	0.50646	0.40328	95.2133	0.07025	95.2543	0.07246	166.358	0.04927	166.358	0.04071	166.248	0.01803	166.23	0.00661	406.252	0.33364	0.3227	315.02	0.21497	0.22	166.23	0.08779	0.08721
570.504	0.48852	0.47171	546.737	0.43914	0.47615	502.203	0.50085	0.39575	99.3779	0.07422	99.4189	0.07059	173.606	0.05103	173.606	0.0394	173.471	0.02096	173.453	0.0059	423.888	0.29839	0.32029	328.687	0.21587	0.21823	173.453	0.09553	0.08636
595.244	0.48607	0.46686	570.462	0.45143	0.47155	523.965	0.51537	0.38862	103.717	0.07272	103.758	0.06874	181.18	0.05467	181.18	0.03817	181.054	0.00289	181.036	0.00526	442.294	0.33329	0.31785	342.947	0.21564	0.21641	181.036	0.05519	0.0855
621.092	0.47806	0.46193	595.22	0.4975	0.46685	546.74	0.52698	0.38183	108.263	0.07491	108.304	0.0669	189.043	0.05403	189.043	0.03702	188.91	0.01973	188.893	0.0047	461.496	0.31458	0.31539	357.847	0.22075	0.21455	188.893	0.09067	0.08462
648.015	0.45865	0.45695	621.093	0.42198	0.46203	570.48	0.53791	0.37544	113.026	0.0717	113.067	0.06507	197.308	0.04856	197.308	0.03596	197.146	0.01338	197.128	0.00421	481.575	0.3104	0.31291	373.397	0.18356	0.21264	197.128	0.0701	0.08373
676.152	0.45926	0.4519	648.014	0.46309	0.45713	595.255	0.47494	0.36943	117.951	0.06523	117.992	0.06329	205.847	0.03889	205.847	0.03499	205.744	0.01657	205.726	0.00378	502.452	0.31143	0.31039	389.591	0.17218	0.21069	205.726	0.08862	0.08282
705.504	0.44806	0.4468	676.16	0.48082	0.45211	621.084	0.40675	0.36382	123.142	0.06627	123.183	0.06152	214.831	0.03321	214.831	0.03409	214.681	0.01356	214.663	0.0034	524.283	0.28235	0.30783	406.499	0.19737	0.20869	214.663	0.08247	0.08189
736.119	0.43493	0.44165	705.489	0.41266	0.44699	648.036	0.49816	0.35859	128.513	0.06014	128.554	0.05981	224.135	0.04717	224.135	0.03327	224.048	0.00877	224.03	0.00308	546.994	0.27499	0.30524	424.131	0.21042	0.20664	224.03	0.07889	0.08093
768.075	0.44236	0.43647	736.139	0.45831	0.44177	676.18	0.47556	0.35375	134.111	0.05833	134.152	0.05813	233.879	0.05491	233.879	0.03253	233.76	0.01229	233.743	0.0028	570.742	0.2976	0.30259	442.541	0.20534	0.20454	233.743	0.08905	0.07995
801.363	0.44365	0.43125	768.037	0.47764	0.43645	705.511	0.45058	0.34929	139.984	0.05966	140.025	0.05649	244.07	0.0509	244.07	0.03186	243.977	0.00374	243.959	0.00257	595.488	0.30565	0.29989	461.756	0.19072	0.20239	243.959	0.05697	0.07893
836.121	0.44746	0.42602	801.375	0.45331	0.43104	736.103	0.4128	0.3452	146.103	0.06186	146.144	0.05489	254.655	0.04659	254.655	0.03126	254.56	0.0213	254.543	0.00238	621.361	0.29149	0.29714	481.799	0.2114	0.20018	254.543	0.09814	0.0779
872.413	0.44153	0.42076	836.116	0.42886	0.42554	768.055	0.44931	0.34148	152.461	0.05113	152.502	0.05335	265.726	0.04632	265.726	0.03073	265.604	0.01809	265.586	0.00221	648.294	0.30553	0.29433	502.68	0.18966	0.19794	265.586	0.09842	0.07683
910.246	0.42383	0.4155	872.435	0.41807	0.41993	801.37	0.39123	0.3381	159.124	0.06656	159.165	0.05186	277.295	0.03378	277.295	0.03026	277.191	0.01954	277.174	0.00208	676.421	0.29726	0.29147	524.499	0.17127	0.19564	277.174	0.07699	0.07574
949.733	0.4318	0.41024	910.229	0.36631	0.41426	836.159	0.37749	0.33506	166.059	0.05504	166.1	0.05043	289.314	0.0294	289.314	0.02984	289.216	0.02038	289.199	0.00197	705.738	0.28795	0.28856	547.239	0.16623	0.1933	289.199	0.10074	0.07462
990.906	0.40957	0.405	949.745	0.34417	0.4085	872.401	0.46952	0.33234	173.307	0.04919	173.348	0.04906	301.887	0.04135	301.887	0.02948	301.785	0.01338	301.768	0.00189	736.379	0.2704	0.28558	570.999	0.18057	0.1909	301.768	0.06312	0.07346
1033.88	0.40259	0.39978	990.899	0.37557	0.40268	910.257	0.45646	0.32992	180.882	0.05444	180.923	0.04774	315.02	0.04206	315.02	0.02917	314.887	0.02123	314.87	0.00182	768.306	0.25124	0.28256	595.758	0.14292	0.18847	314.87	0.0937	0.07228
1078.7	0.39801	0.39459	1033.91	0.44095	0.39679	949.736	0.41345	0.32779	188.742	0.06346	188.784	0.0465	328.687	0.04408	328.687	0.02891	328.571	0.00498	328.553	0.00176	801.646	0.24877	0.27947	621.57	0.1749	0.18599	328.553	0.05363	0.07107
1125.51	0.42934	0.38945	1078.73	0.35924	0.39084	990.905	0.36694	0.32592	196.978	0.0619	197.019	0.04531	342.947	0.04411	342.947	0.02868	342.827	0.01096	342.809	0.00172	836.388	0.29215	0.27634	648.545	0.20932	0.18348	342.809	0.09034	0.06984
1174.27	0.39735	0.38436	1125.49	0.42891	0.38485	1033.88	0.29908	0.32429	205.574	0.06084	205.615	0.04419	357.847	0.04876	357.847	0.02849	357.758	0.00504	357.741	0.00169	872.631	0.29294	0.27316	676.683	0.1961	0.18092	357.741	0.0639	0.06856
1225.21	0.40721	0.37934	1174.27	0.44518	0.37881	1078.73	0.42516	0.32289	214.524	0.05318	214.565	0.04315	373.397	0.03218	373.397	0.02833	373.252	0.00673	373.234	0.00166	910.49	0.26869	0.26992	706.014	0.15309	0.17833	373.234	0.06981	0.06727
1278.33	0.41217	0.3744	1225.22	0.39406	0.37274	1125.5	0.39046	0.32169	223.844	0.05686	223.886	0.04217	389.591	0.03128	389.591	0.0282	389.464	0.00461	389.447	0.00164	949.944	0.24525	0.26665	736.597	0.15484	0.1757	389.447	0.05096	0.06595
1333.75	0.39882	0.36954	1278.3	0.30103	0.36665	1174.32	0.28654	0.32067	233.594	0.05202	233.636	0.04125	406.499	0.03891	406.499	0.02809	406.369	0.01477	406.351	0.00163	991.15	0.25568	0.26333	768.572	0.14569	0.17304	406.351	0.0806	0.0646
1391.54	0.40791	0.36479	1333.76	0.30625	0.36054	1225.22	0.34565	0.31981	243.774	0.06113	243.815	0.0404	424.131	0.04312	424.131	0.028	424.037	0.00757	424.02	0.00162	1034.09	0.2464	0.25997	801.849	0.18905	0.17037	424.02	0.04228	0.06322
1451.88	0.37676	0.36014	1391.54	0.29907	0.35445	1278.33	0.27174	0.31909	254.388	0.05514	254.429	0.03962	442.541	0.04411	442.541	0.02793	442.421	0.01517	442.403	0.00161	1078.93	0.22741	0.25658	836.645	0.17106	0.16766	442.403	0.07919	0.06182
1514.79	0.37134	0.35562	1451.85	0.3643	0.34835	1333.72	0.30499	0.3185	265.451	0.05012	265.492	0.0389	461.756	0.03406	461.756	0.02788	461.621	0.00971	461.603	0.00161	1125.69	0.23926	0.25317	872.897	0.17136	0.16493	461.603	0.07028	0.06039
1580.48	0.39967	0.35122	1514.81	0.35556	0.34228	1391.54	0.33416	0.31802	276.98	0.05478	277.021	0.03825	481.799	0.04219	481.799	0.02783	481.656	-0.00869	481.639	0.00161	1174.52	0.24604	0.24972	910.714	0.15073	0.16219	481.639	0.01292	0.05894
1648.96	0.3928	0.34697	1580.44	0.28102	0.33624	1451.88	0.29977	0.31763	289.03	0.04408	289.071	0.03766	502.68	0.03908	502.68	0.0278	502.579	0.00216	502.561	0.0016	1225.41	0.25041	0.24625	950.189	0.14852	0.15944	502.561	0.04057	0.05747
1720.43	0.37248	0.34286	1648.94	0.36722	0.33024	1514.82	0.38998	0.31732	301.613	0.0468	301.654	0.03713	524.499	0.02967	524.499	0.02777	524.404	-0.0005	524.386	0.0016	1278.53	0.23915	0.24278	991.372	0.14417	0.15668	524.386	0.04087	0.05598
1794.99	0.37195	0.33891	1720.44	0.36904	0.32431	1580.45	0.31851	0.31708	314.734	0.04949	314.775	0.03665	547.239	0.02752	547.239	0.02775	547.114	-0.00863	547.097	0.0016	1333.96	0.23656	0.23929	1034.36	0.14592	0.15391	547.097	0.00346	0.05447
1872.78	0.34912	0.33512	1794.97	0.38499	0.31844	1648.97	0.31541	0.31688	328.409	0.04061	328.45	0.03622	570.999	0.03363	570.999	0.02774	570.889	0.01569	570.872	0.0016	1391.73	0.22234	0.2358	1079.19	0.15938	0.15115	570.872	0.08157	0.05294
1953.92	0.37648	0.33151	1872.78	0.41211	0.31266	1720.42	0.37877	0.31674	342.659	0.04598	342.7	0.03585	595.758	0.02709	595.758	0.02773	595.616	0.02224	595.599	0.0016	1452.04	0.2153	0.23232	1125.98	0.17737	0.1484	595.599	0.08901	0.0514
2038.62	0.3388	0.32807	1953.91	0.30965	0.30698	1795.02	0.38584	0.31662	357.553	0.04811	357.594	0.03552	621.57	0.03302	621.57	0.02772	621.46	-0.000694	621.443	0.0016	1514.99	0.22335	0.22884	1174.74	0.16927	0.14567	621.443	0.04457	0.04984
2126.93	0.3498	0.32481	2038.62	0.28392	0.3014	1872.78	0.26889	0.31654	373.109	0.04189	373.15	0.03523	648.545	0.04625	648.545	0.02772	648.427	0.00329	648.409	0.0016	1580.62	0.23422	0.22538	1225.65	0.15976	0.14295	648.409	0.03756	0.04828
2219.1	0.29188	0.32173	2126.93	0.2852	0.29595	1953.94	0.31029	0.31648	389.315	0.05283	389.356	0.03499	676.683	0.04085	676.683	0.02771	676.533	0.01465	676.516	0.0016	1649.1	0.25444	0.22195	1278.76	0.13296	0.14025	676.516	0.05944	0.0467
2315.27	0.32888	0.31884	2219.09	0.26714	0.29063	2038.61	0.25922	0.31643	406.211	0.04845	406.252	0.03477	706.014	0.02133	706.014	0.02771	705.906	0.0068	705.889	0.0016	1720.59	0.23785	0.21854	1334.17	0.13606	0.13759	705.889	0.05706	0.04512
2415.59	0.34397	0.31614	2315.28	0.31179	0.28545	2126.93	0.3878	0.3164	423.847	0.04715	423.888	0.03459	736.597	0.02491	736.597	0.02771	736.475	-0.00834	736.457	0.0016	1795.14	0.21969	0.21518	1391.99	0.12157	0.13496	736.457	0.02332	0.04354
2520.24	0.32326	0.31363	2415.58	0.28892	0.28044	2219.11	0.22698	0.31638	442.253	0.04544	442.294	0.03444	768.572	0.0273	768.572	0.02771	768.439	-0.01131	768.422	0.0016	1872.94	0.19972	0.21186	1452.3	0.1224	0.13237	768.422	0.0059	0.04195
2629.42	0.31999	0.3113	2520.25	0.23894	0.27559	2315.28	0.27601	0.31636	461.455	0.03774	461.496	0.03432	801.849	0.04049	801.849	0.02771	801.752	0.00627	801.734	0.0016	1954.05	0.1867	0.2086	1515.21	0.14452	0.12983	801.734	0.0456	0.04037
2743.36	0.31901	0.30915	2629.43	0.27846	0.27091	2415.59	0.26738	0.31635	481.534	0.04299	481.575	0.03421	836.645	0.03404	836.645	0.02771	836.491	0.00165	836.474	0.0016	2038.73	0.20122	0.20539	1580.9	0.16156	0.12734	836.474	0.03971	0.03879
2862.22	0.32055	0.30718	2743.35	0.28846	0.26643	2520.25	0.3337	0.31634	502.411	0.04102	502.452	0.03413	872.897	0.03339	872.897	0.02771	872.802	-0.000544	872.784	0.0016	2127.06	0.22354	0.20225	1649.38	0.14571	0.12491	872.784	0.0329	0.03722
2986.21	0.33907	0.30539	2862.21	0.23268	0.26214	2629.42	0.32959	0.31634	524.242	0.03797	524.283	0.03406	910.714	0.02851	910.714	0.02771	910.591	0.00774	910.574	0.0016	2219.19	0.22635	0.19919	1720.83	0.11789	0.12255	910.574	0.04166	0.03566
3115.59	0.30845	0.30377	2986.2	0.26723	0.25805	2743.34	0.26128	0.31633	546.953	0.03492	546.994	0.034	950.189	0.02778	950.189	0.02771	950.091	-0.01312	950.074	0.0016	2315.36	0.19569	0.19621	1795.39	0.11675	0.12026	950.074	-0.00261	0.03412
3250.57	0.32026	0.3023	3115.59	0.2378	0.25416	2862.22	0.26256	0.31633	570.701	0.04091	570.742	0.03396	991.372	0.02872	991.372	0.02771	991.273	-0.00247	991.255	0.0016	2415.66	0.20299	0.19331	1873.17	0.13093	0.11804	991.255	0.0173	0.03259
3391.38	0.3097	0.30099	3250.56	0.22026	0.25049	2986.23	0.33934	0.31633	595.447	0.04898	595.488	0.03393	1034.36	0.02578	1034.36	0.02771	1034.22	-0.000715	1034.2	0.0016	2520.33	0.20091	0.19051	1954.31	0.12791	0.11589	1034.2	0.02087	0.03109
3538.29	0.31941	0.29983	3391.39	0.27325	0.24704	3115.59	0.35675	0.31633	621.319	0.04061	621.361	0.0339	1079.19	0.03108	1079.19	0.02771	1079.06	0.00762	1079.05	0.0016	2629.51	0.1865	0.18781	2038.97	0.11054	0.11384	1079.05	0.05699	0.02961
3691.56	0.29184	0.2988	3538.27	0.31812	0.2438	3250.56	0.29041	0.31633	648.253	0.04724	648.294	0.03388	1125.98	0.03907	1125.98	0.02771	1125.84	0.00705	1125.82	0.0016	2743.42	0.21416	0.18522	2127.29	0.1175	0.11187	1125.82	0.05055	0.02816
3851.49	0.27455	0.2979	3691.55	0.16957	0.24078	3391.36	0.34228	0.31633	676.38	0.04226	676.421	0.03386	1174.74	0.02733	1174.74	0.02771	1174.62	-0.00917	1174.61	0.0016	2862.26	0.19533	0.18273	2219.47	0.12964	0.10998	1174.61	0.01456	0.02674
4018.32	0.30707	0.29712	3851.47	0.23551	0.23797	3538.29	0.18164	0.31633	705.697	0.03678	705.738	0.03385	1225.65	0.02999	1225.65	0.02771	1225.54	0.00523	1225.52	0.0016	2986.22	0.19053	0.18036	2315.61	0.13495	0.1082	1225.52	0.03761	0.02535
4192.36	0.29115	0.29644	4018.29	0.22287	0.23538	3691.57	0.22985	0.31633	736.338	0.03541	736.379	0.03384	1278.76	0.02319	1278.76	0.02771	1278.66	0.00455	1278.65	0.0016	3115.57	0.18924	0.17811	2415.91	0.12342	0.1065	1278.65	0.04942	0.024
4373.97	0.29554	0.29586	4192.37	0.28422	0.233	3851.49	0.31278	0.31633	768.265	0.03558	768.306	0.03384	1334.17	0.02455	1334.17	0.02771	1334.05	0.00184	1334.03	0.0016	3250.57	0.16854	0.17597	2520.55	0.11096	0.10491	1334.03	0.04047	0.02269
4563.41	0.27751	0.29537	4373.98	0.2811	0.23082	4018.3	0.24979	0.31633	801.605	0.03154	801.646	0.03383	1391.99	0.02076	1391.99	0.02771	1391.85	-0.00246	1391.83	0.0016	3391.35	0.17894	0.17396	2629.73	0.09497	0.10341	1391.83	0.03574	0.02143
4761.12	0.27572	0.29496	4563.42	0.2866	0.22884	4192.35	0.30802	0.31633	836.347	0.03945	836.388	0.03383	1452.3	0.02108	1452.3	0.02771	1452.2	0.000956	1452.18	0.0016	3538.25	0.18236	0.17207	2743.65	0.11241	0.10201	1452.18	0.03522	0.02021
4967.34	0.26948	0.29461	4761.09	0.20963	0.22706	4373.97	0.29612	0.31633	872.59	0.04399	872.631	0.03383	1515.21	0.02662	1515.21	0.02771	1515.11	0.00651	1515.09	0.0016	3691.49	0.17842	0.17031	2862.49	0.11939	0.10071	1515.09	0.0412	0.01904
5182.48	0.26644	0.29433	4967.34	0.21651	0.22545	4563.43	0.28171	0.31633	910.449	0.03662	910.49	0.03383	1580.9	0.03668	1580.9	0.02771	1580.74	0.00337	1580.72	0.0016	3851.41	0.18214	0.16867	2986.45	0.10835	0.0995	1580.72	0.03312	0.01791
5406.94	0.26724	0.2941	5182.49	0.14818	0.22402	4761.11	0.18867	0.31633	949.903	0.03154	949.944	0.03383	1649.38	0.03052	1649.38	0.02771	1649.27	-0.00445	1649.25	0.0016	4018.22	0.20028	0.16715	3115.84	0.10024	0.09839	1649.25	0.02301	0.01684
5641.14	0.23853	0.29391	5406.96	0.22069	0.22276	4967.31	0.25364	0.31633	991.109	0.03287	991.15	0.03383	1720.83	0.01526	1720.83	0.02771	1720.71	-0.00612	1720.69	0.0016	4192.23	0.18188	0.16576	3250.79	0.08158	0.09738	1720.69	0.00192	0.01583
5885.49	0.24759	0.29376	5641.13	0.17049	0.22164	5182.47	0.20767	0.31633	1034.05	0.03135	1034.09	0.03383	1795.39	0.01954	1795.39	0.02771	1795.27	-0.00468	1795.26	0.0016	4373.82	0.17741	0.16448	3391.58	0.1079	0.09645	1795.26	0.01764	0.01487
6140.37	0.24374	0.29364	5885.46	0.24894	0.22067	5406.95	0.27899	0.31633	1078.89	0.03011	1078.93	0.03383	1873.17	0.02551	1873.17	0.02771	1873.05	-0.00435	1873.03	0.0016	4563.25	0.15442	0.16332	3538.5	0.12046	0.09562	1873.03	0.00894	0.01396
6406.31	0.22486	0.29355	6140.39	0.23058	0.21983	5641.13	0.22065	0.31633	1125.65	0.03337	1125.69	0.03383	1954.31	0.02155	1954.31	0.02771	1954.17	-0.01029	1954.15	0.0016	4760.91	0.15649	0.16226	3691.76	0.09458	0.09486	1954.15	-0.01019	0.01312
6683.78	0.20891	0.29348	6406.34	0.19717	0.21911	5885.48	0.14277	0.31633	1174.47	0.0346	1174.52	0.03383	2038.97	0.01572	2038.97	0.02771	2038.86	-0.00679	2038.84	0.0016	4967.11	0.14004	0.16132	3851.64	0.1026	0.09419	2038.84	0.01583	0.01232
6973.29	0.25633	0.29342	6683.81	0.22093	0.21849	6140.4	0.21219	0.31633	1225.37	0.03362	1225.41	0.03383	2127.29	0.02218	2127.29	0.02771	2127.19	-0.00149	2127.17	0.0016	5182.23	0.16274	0.16047	4018.43	0.10388	0.09359	2127.17	0.03388	0.01159
7275.29	0.25984	0.29338	6973.27	0.18383	0.21797	6406.34	0.22029	0.31633	1278.49	0.0353	1278.53	0.03383	2219.47	0.02434	2219.47	0.02771	2219.34	0.000221	2219.32	0.0016	5406.7	0.13957	0.15972	4192.51	0.10449	0.09307	2219.32	0.02834	0.01091
7590.39	0.22733	0.29335	7275.3	0.21704	0.21753	6683.79	0.20463	0.31633	1333.92	0.03171	1333.96	0.03383	2315.61	0.02779	2315.61	0.02771	2315.5	-0.0189	2315.48	0.0016	5640.84	0.17313	0.15906	4374.07	0.08358	0.09261	2315.48	-0.02234	0.01028
			7590.35	0.23763	0.21717	6973.28	0.22465	0.31633	1391.69	0.02984	1391.73	0.03383	2415.91	0.02399	2415.91	0.02771	2415.78	-0.01534	2415.76	0.0016	5885.14	0.16925	0.15848	4563.53	0.0805	0.09221	2415.76	-0.01053	0.00971
						7275.28	0.15389	0.31633	1452	0.02757	1452.04	0.03383	2520.55	0.01602	2520.55	0.02771	2520.42	0.00614	2520.4	0.0016	6140.04	0.16916	0.15798	4761.16	0.08925	0.09186	2520.4	0.02922	0.00919
						7590.41	0.15822	0.31633	1514.95	0.03101	1514.99	0.03383	2629.73	0.01465	2629.73	0.02771	2629.64	-0.01591	2629.63	0.0016	6405.94	0.15544	0.15755	4967.35	0.10843	0.09157	2629.63	0.01177	0.00872
									1580.58	0.03369	1580.62	0.03383	2743.65	0.02383	2743.65	0.02771	2743.55	-0.01531	2743.53	0.0016	6683.39	0.15191	0.15718	5182.48	0.07698	0.09132	2743.53	-0.01066	0.00829
									1649.06	0.03493	1649.1	0.03383	2862.49	0.02822	2862.49	0.02771	2862.38	0.01089	2862.36	0.0016	6972.81	0.13259	0.15686	5406.92	0.07941	0.09111	2862.36	0.04149	0.00792
									1720.54	0.0347	1720.59	0.03383	2986.45	0.01679	2986.45	0.02771	2986.36	0.01113	2986.34	0.0016	7274.81	0.11785	0.1566	5641.07	0.07541	0.09093	2986.34	0.0378	0.00758
									1795.1	0.03049	1795.14	0.03383	3115.84	0.01466	3115.84	0.02771	3115.72	-0.00995	3115.7	0.0016	7589.86	0.11828	0.15638	5885.39	0.08754	0.09079	3115.7	-0.00573	0.00729
									1872.89	0.02378	1872.94	0.03383	3250.79	0.01836	3250.79	0.02771	3250.65	-0.00213	3250.63	0.0016				6140.25	0.06352	0.09067	3250.63	0.01271	0.00703
									1954.01	0.02683	1954.05	0.03383	3391.58	0.01759	3391.58	0.02771	3391.48	0.00273	3391.46	0.0016				6406.17	0.07148	0.09058	3391.46	0.03391	0.00681
									2038.69	0.02441	2038.73	0.03383	3538.5	0.02279	3538.5	0.02771	3538.35	-0.01398	3538.34	0.0016				6683.62	0.08406	0.0905	3538.34	-0.01286	0.00662
									2127.01	0.03442	2127.06	0.03383	3691.76	0.01517	3691.76	0.02771	3691.63	-0.00981	3691.61	0.0016				6973.08	0.08597	0.09044	3691.61	-0.00718	0.00645
									2219.15	0.035	2219.19	0.03383	3851.64	0.02251	3851.64	0.02771	3851.51	-0.00686	3851.49	0.0016				7275.06	0.07851	0.0904	3851.49	0.01642	0.00631
									2315.32	0.0264	2315.36	0.03383	4018.43	0.0183	4018.43	0.02771	4018.34	-0.01513	4018.33	0.0016				7590.08	0.06569	0.09036	4018.33	-0.02165	0.0062
									2415.62	0.02829	2415.66	0.03383	4192.51	0.02085	4192.51	0.02771	4192.38	0.00356	4192.36	0.0016							4192.36	0.03936	0.0061
									2520.29	0.0316	2520.33	0.03383	4374.07	0.00953	4374.07	0.02771	4373.96	-0.00221	4373.94	0.0016							4373.94	0.02093	0.00602
									2629.47	0.02307	2629.51	0.03383	4563.53	0.01131	4563.53	0.02771	4563.37	-0.00903	4563.35	0.0016							4563.35	0.00139	0.00596
									2743.38	0.03048	2743.42	0.03383	4761.16	0.01795	4761.16	0.02771	4761.04	0.00339	4761.02	0.0016							4761.02	0.03254	0.00591
									2862.22	0.02373	2862.26	0.03383	4967.35	0.02817	4967.35	0.02771	4967.25	-0.0162	4967.23	0.0016							4967.23	-0.01995	0.00586
									2986.18	0.02852	2986.22	0.03383	5182.48	0.01148	5182.48	0.02771	5182.34	-0.00157	5182.33	0.0016							5182.33	0.02844	0.00583
									3115.53	0.02895	3115.57	0.03383	5406.92	0.0092	5406.92	0.02771	5406.8	-0.00113	5406.79	0.0016							5406.79	-0.00416	0.00581
									3250.52	0.01855	3250.57	0.03383	5641.07	0.01394	5641.07	0.02771	5640.96	0.00496	5640.94	0.0016							5640.94	0.03308	0.00579
									3391.31	0.02289	3391.35	0.03383	5885.39	0.01464	5885.39	0.02771	5885.27	-0.00698	5885.25	0.0016							5885.25	-0.00479	0.00577
									3538.21	0.02441	3538.25	0.03383	6140.25	0.00379	6140.25	0.02771	6140.15	-0.00855	6140.13	0.0016							6140.13	0.00792	0.00576
									3691.45	0.02843	3691.49	0.03383	6406.17	0.01019	6406.17	0.02771	6406.06	-0.01022	6406.05	0.0016							6406.05	-0.00257	0.00575
									3851.37	0.02778	3851.41	0.03383	6683.62	0.0169	6683.62	0.02771	6683.49	-0.01694	6683.47	0.0016							6683.47	-0.03644	0.00575
									4018.18	0.03547	4018.22	0.03383	6973.08	0.01805	6973.08	0.02771	6972.96	-0.01498	6972.94	0.0016							6972.94	-0.01521	0.00574
									4192.19	0.03319	4192.23	0.03383	7275.06	0.01638	7275.06	0.02771	7274.94	-0.01609	7274.92	0.0016							7274.92	-0.03034	0.00574
									4373.78	0.02367	4373.82	0.03383	7590.08	0.00475	7590.08	0.02771	7589.96	-0.00648	7589.94	0.0016							7589.94	-0.00464	0.00574
									4563.2	0.02002	4563.25	0.03383
									4760.86	0.01973	4760.91	0.03383
									4967.07	0.02345	4967.11	0.03383
									5182.19	0.03119	5182.23	0.03383
									5406.66	0.01509	5406.7	0.03383
									5640.8	0.0289	5640.84	0.03383
									5885.09	0.02176	5885.14	0.03383
									6140	0.02312	6140.04	0.03383
									6405.9	0.01923	6405.94	0.03383
									6683.35	0.01912	6683.39	0.03383
									6972.77	0.01932	6972.81	0.03383
									7274.77	0.01943	7274.81	0.03383
									7589.82	0.01607	7589.86	0.03383

## Sheet: Fig. 2g
Hole-transfer of slot-die-coated films									LE dynamics of slot-die-coated films												Polaron dynamics of slot-die-coated films
1:1			1:3			1:5			1:1				1:3				1:5
Time (ps)	Data trace	Fitted data	Time (ps)	Data trace	Fitted data	Time (ps)	Data trace	Fitted data	Wavelength (nm)	data trace	Wavelength (nm)	Fitted line	Wavelength (nm)	Data trace	Wavelength (nm)	Fitted line	Wavelength (nm)	Data trace	Wavelength (nm)	Fitted line	Time (ps)	Data trace	Fitted data	Time (ps)	Data trace	Fitted data	Time (ps)	Data trace	Fitted data
-0.18541	0.06489	-0.00119	-0.18329	0.02858	-0.000254	-0.15398	-0.00033	-0.00227	-1.99168	0.00304	-1.99168	0	-2.08434	0.0189	-2.08434	0	-1.93351	-0.04402	-2.00748	0	-0.07501	-0.01689	0.0048	0.02194	-0.00451	0.00196	0.00738	-0.09186	0.00524
-0.08749	0.06526	-0.01561	-0.08329	0.03234	-0.00979	-0.06439	-0.01613	-0.12029	-1.88959	-0.00565	-1.88959	0	-1.98434	0.05244	-1.98434	0	-1.83351	-0.0398	-1.90748	0	-0.01459	-0.05171	0.01893	0.07063	0.07048	0.01421	0.14832	0.19484	0.1991
0.02293	0.000789	0.000284	0.02504	0.02731	-0.04135	0.02936	0.0058	0.00663	-1.79168	-0.01028	-1.79168	0	-1.88434	0.000825	-1.88434	0	-1.73351	-0.01591	-1.80748	0	0.04999	-0.00813	0.06342	0.12094	0.13622	0.07027	0.29539	0.8165	0.84403
0.13334	0.1141	0.11842	0.13754	0.06647	0.1424	0.13144	0.15869	0.109	-1.69376	0.00964	-1.69376	0	-1.78434	0.03171	-1.78434	0	-1.63351	-0.01982	-1.70748	0	0.11874	0.19024	0.17364	0.1745	0.17335	0.23966	0.45164	1.10327	1.01571
0.25626	0.26714	0.29744	0.25837	0.49635	0.48007	0.23769	0.31652	0.28531	-1.59168	0.02119	-1.59168	0	-1.68434	0.01752	-1.68434	0	-1.53768	-0.03248	-1.61165	0	0.18958	0.35988	0.36987	0.22968	0.53282	0.53518	0.61709	1.12132	1
0.38334	0.64227	0.5567	0.38546	0.78883	0.7094	0.35019	0.72069	0.59522	-1.49168	0.02984	-1.49168	0	-1.58434	0.0516	-1.58434	0	-1.43351	-0.04244	-1.50748	0	0.26666	0.71412	0.63171	0.28811	0.87714	0.82883	0.79173	1.03148	0.9813
0.51668	0.8015	0.82211	0.51671	0.83906	0.84332	0.47102	0.82466	0.80178	-1.39376	0.01966	-1.39376	0	-1.48434	0.00845	-1.48434	0	-1.33351	-0.04657	-1.40748	0	0.34791	0.81137	0.85582	0.35303	0.92904	0.97723	0.97556	0.78226	0.96247
0.65626	0.91901	0.9077	0.65837	0.85941	0.92198	0.59811	0.86521	0.90946	-1.29168	0.00508	-1.29168	0	-1.38434	0.0094	-1.38434	0	-1.23768	-0.05193	-1.31165	0	0.43333	0.86513	0.97133	0.41958	0.92682	0.99973	1.17164	0.89633	0.9433
0.79793	0.93573	0.95012	0.80421	0.90529	0.96404	0.73144	0.85732	0.96276	-1.19168	-0.01233	-1.19168	0	-1.2885	0.00454	-1.2885	0	-1.23351	-0.0518	-1.30748	0	0.52083	1.02602	1	0.48937	0.92663	0.99108	1.37692	1.04135	0.9242
0.96043	0.94556	0.98261	0.96254	0.98281	0.9863	0.87102	0.81161	0.98732	-1.09168	-0.0104	-1.09168	0	-1.18434	0.00922	-1.18434	0	-1.21476	-0.05121	-1.28873	0	0.61874	1.09614	0.99578	0.56402	0.99023	0.97911	1.59752	0.98301	0.90471
1.12501	0.92154	0.99569	1.12921	1.01243	0.99642	1.01894	0.83655	0.99731	-0.99168	0.000704	-0.99168	0	-1.08434	0.01771	-1.08434	0	-1.17934	-0.05011	-1.25331	0	0.71666	1.03111	0.98533	0.64193	1.0242	0.96698	1.82731	0.71144	0.88549
1.30209	0.99882	1	1.30629	1.02646	0.99996	1.17936	0.91534	1	-0.89168	0.02078	-0.89168	0	-0.98434	-0.00214	-0.98434	0	-1.16893	-0.04684	-1.2429	0	0.82499	0.90702	0.9736	0.72308	0.99702	0.95481	2.07241	0.65283	0.86613
1.48543	1.00845	0.99996	1.48754	1.03242	1	1.34186	1.03912	0.9991	-0.79376	0.02202	-0.79376	0	-0.88434	0.01006	-0.88434	0	-1.13768	-0.03672	-1.21165	0	0.93749	0.85793	0.96183	0.81234	1.00416	0.94196	2.32058	0.80763	0.84765
1.66459	1.00037	0.99811	1.67712	1.0145	0.9983	1.52102	1.16677	0.99646	-0.79376	0.02202	-0.79376	0	-0.78434	0.0038	-0.78434	0	-1.10851	-0.02727	-1.18248	0	1.05624	0.95285	0.94987	0.90486	0.95671	0.92921	2.60246	0.96108	0.82795
1.88751	0.98123	0.99485	1.88337	1.04782	0.99559	1.69602	0.99882	0.99324	-0.77084	0.01838	-0.77084	0	-0.6885	0.00956	-0.6885	0	-1.08351	-0.01918	-1.15748	0	1.18124	1.07726	0.93777	1.00224	0.90043	0.91638	2.8782	0.91362	0.8099
2.08543	0.92849	0.99164	2.09171	1.04152	0.99249	1.90227	0.99663	0.98918	-0.73751	0.01309	-0.73751	0	-0.68434	0.01371	-0.68434	0	-1.05226	-0.01215	-1.12623	0	1.31249	0.99336	0.92559	1.10611	0.91178	0.90333	3.19684	0.77613	0.79045
2.33751	0.98791	0.98743	2.32921	1.00048	0.98879	2.10436	1.02169	0.98513	-0.72501	0.0111	-0.72501	0	-0.66559	0.04754	-0.66559	0	-1.02101	-0.00566	-1.09498	0	1.44999	0.85093	0.91337	1.21647	0.87908	0.89014	3.49097	0.62056	0.77372
2.56043	0.97925	0.98369	2.56462	0.98068	0.98508	2.32519	0.9983	0.98069	-0.69168	-0.00949	-0.69168	0	-0.63434	0.00899	-0.63434	0	-0.98351	0.00214	-1.05748	0	1.59999	0.81387	0.90065	1.33171	0.85138	0.87708	3.85863	0.56912	0.75433
2.83334	0.96536	0.97913	2.82712	0.99071	0.98095	2.54811	0.86699	0.97623	-0.66251	-0.01555	-0.66251	0	-0.61975	0.04576	-0.61975	0	-0.93976	0.00595	-1.01373	0	1.75833	0.81523	0.88786	1.45343	0.87933	0.86403	4.18953	0.75655	0.73821
3.09376	0.96531	0.97482	3.10004	0.9652	0.97669	2.80436	0.86128	0.97115	-0.63959	-0.01402	-0.63959	0	-0.58642	0.01173	-0.58642	0	-0.90643	0.00883	-0.9804	0	1.92708	0.91189	0.87493	1.5784	0.84046	0.85137	4.59395	0.83414	0.72004
3.38959	0.96716	0.96996	3.38546	0.96612	0.97227	3.05227	1.15529	0.96627	-0.60209	0.00523	-0.60209	0	-0.55934	0.04462	-0.55934	0	-0.86476	0.00969	-0.93873	0	2.09374	0.97943	0.86281	1.71474	0.82447	0.83836	4.97693	0.84868	0.70426
3.69376	0.94038	0.96502	3.69379	0.99733	0.96755	3.33769	0.98165	0.96071	-0.57709	0.01861	-0.57709	0	-0.5385	0.02081	-0.5385	0	-0.82309	0.0053	-0.89706	0	2.28749	0.92493	0.8495	1.86405	0.87179	0.82502	5.41506	0.76275	0.68773
4.01668	0.92951	0.95983	4.01879	0.99317	0.96263	3.61894	0.91476	0.95528	-0.53959	0.02916	-0.53959	0	-0.49892	0.0331	-0.49892	0	-0.77934	0.000682	-0.85331	0	2.46666	0.82962	0.83788	2.00688	0.86188	0.81307	5.85319	0.62868	0.67265
4.35834	0.95858	0.95441	4.36254	0.96055	0.95748	3.92936	0.92306	0.94934	-0.50418	0.02619	-0.50418	0	-0.47184	0.03754	-0.47184	0	-0.73143	-0.03201	-0.8054	0	2.68124	0.73485	0.82479	2.17567	0.80736	0.79989	6.33421	0.57133	0.65758
4.72293	0.98406	0.94868	4.72504	0.95138	0.95211	4.25436	0.95464	0.9432	-0.46043	0.02209	-0.46043	0	-0.43434	0.00691	-0.43434	0	-0.68559	-0.06349	-0.75956	0	2.89583	0.69781	0.81252	2.33635	0.81592	0.78823	6.83362	0.6079	0.64338
5.10834	0.97966	0.94271	5.11046	0.92603	0.94649	4.60019	0.94095	0.93674	-0.42084	0.0079	-0.42084	0	-0.39059	0.05284	-0.39059	0	-0.63351	-0.02931	-0.70748	0	3.13749	0.79681	0.79962	2.52786	0.79507	0.77536	7.36672	0.69915	0.62965
5.53543	0.95597	0.93619	5.55629	0.93875	0.94007	4.96269	0.80714	0.93005	-0.37709	0.00029	-0.37709	0	-0.35517	0.01436	-0.35517	0	-0.57726	-0.03642	-0.65123	0	3.36874	0.86994	0.78811	2.70477	0.70849	0.76438	7.93047	0.76219	0.61653
5.98959	1.001	0.92936	5.97504	0.94814	0.93413	5.34811	0.85706	0.92302	-0.33751	-0.00861	-0.33751	0	-0.31767	0.04675	-0.31767	0	-0.51893	-0.01548	-0.5929	0	3.63541	0.89436	0.77577	2.91901	0.67548	0.75214	8.54018	0.8133	0.60373
6.42709	0.91222	0.92287	6.41462	0.93933	0.92799	5.77936	0.86759	0.91528	-0.28959	-0.01378	-0.28959	0	-0.27184	0.00638	-0.27184	0	-0.45851	-0.01128	-0.53248	0	3.90208	0.81189	0.76433	3.12026	0.69706	0.74159	9.19277	0.7324	0.59141
6.91043	0.95314	0.91582	6.93754	0.90248	0.92081	6.18769	0.91821	0.90805	-0.24168	0.00554	-0.24168	6.13e-15	-0.23017	0.04228	-0.23017	1.72e-15	-0.39393	-0.01432	-0.4679	0	4.19791	0.65928	0.75261	3.35073	0.75061	0.73052	9.82392	0.61439	0.58063
7.44168	0.86358	0.90821	7.44587	0.90268	0.91395	6.66686	0.94204	0.89969	-0.18751	0.02539	-0.18751	4.8e-12	-0.18434	0.01398	-0.18434	6.24e-13	-0.32518	-0.02356	-0.39915	0	4.49791	0.59917	0.74165	3.58606	0.76692	0.72022	10.5654	0.53439	0.56919
7.95834	0.83031	0.90094	7.95421	0.89	0.90721	7.14186	0.98558	0.89154	-0.13334	0.02013	-0.13334	1.7e-09	-0.13434	0.03823	-0.13434	1.97e-10	-0.25434	-0.04051	-0.32831	0	4.82499	0.66463	0.73067	3.83925	0.6803	0.71014	11.2762	0.42271	0.55925
8.52084	0.90226	0.89317	8.53337	0.90751	0.89968	7.65644	0.99224	0.88287	-0.07501	0.00299	-0.07501	3.92e-07	-0.08434	0.00292	-0.08434	3.11e-08	-0.17934	-0.05353	-0.25331	3.3e-13	5.16458	0.76513	0.72021	4.10542	0.63044	0.70052	12.0973	0.41631	0.54881
9.10834	0.85954	0.88521	9.15629	0.88094	0.89175	8.19811	0.91183	0.8739	-0.01459	-0.00689	-0.01459	4.23e-05	-0.02809	0.05158	-0.02809	4.09e-06	-0.09601	-0.02117	-0.16998	2.36e-09	5.52708	0.81515	0.70998	4.38783	0.72479	0.69128	12.9306	0.40029	0.53916
9.74376	0.94918	0.87678	9.78754	0.8704	0.88388	8.76686	0.85319	0.86466	0.04999	-0.00501	0.04999	0.00219	0.02816	-0.00298	0.02816	0.000227	-0.01059	-0.02345	-0.08456	3.58e-06	5.91041	0.75389	0.7001	4.68646	0.69985	0.68244	13.813	0.50975	0.52978
10.4667	0.91994	0.86742	10.4625	0.83402	0.87566	9.34602	0.90163	0.85543	0.11874	0.05274	0.11874	0.04561	0.09066	0.02943	0.09066	0.00733	0.07899	-0.03046	0.00502	0.00115	6.31666	0.62334	0.69054	5.00295	0.61766	0.67397	14.7383	0.62834	0.5207
11.1625	0.93594	0.85862	11.1605	0.82294	0.86735	9.98977	0.84562	0.84539	0.18958	0.31362	0.18958	0.31935	0.15525	0.12015	0.15525	0.09231	0.17482	0.07432	0.10085	0.0685	6.75624	0.55169	0.68112	5.35514	0.70872	0.66548	15.7187	0.62338	0.51178
11.9167	0.86537	0.84931	11.9	0.83692	0.85877	10.6814	0.91482	0.83485	0.26666	0.83251	0.26666	0.83263	0.224	0.42539	0.224	0.45932	0.27482	0.6079	0.20085	0.58674	7.22083	0.6672	0.67205	5.70895	0.61535	0.65778	16.7543	0.55115	0.50296
12.6854	0.87045	0.84008	12.6938	0.81631	0.8498	11.3773	0.92353	0.82449	0.34791	0.99958	0.34791	1	0.29483	0.91458	0.29483	0.91098	0.38107	0.99785	0.3071	1	7.67708	0.76436	0.6639	6.06439	0.68387	0.65075	17.8389	0.49501	0.49429
13.5229	0.86818	0.83028	13.525	0.80347	0.84067	12.1314	0.88494	0.81354	0.43333	0.91987	0.43333	0.92112	0.36983	1.03727	0.36983	1	0.49357	0.85503	0.4196	0.87207	8.20624	0.80843	0.65526	6.47501	0.65853	0.64337	18.9971	0.38156	0.48553
14.4146	0.87246	0.82016	14.4188	0.81529	0.83113	12.921	0.83666	0.80238	0.52083	0.83116	0.52083	0.83181	0.45316	0.89513	0.45316	0.90506	0.61232	0.72621	0.53835	0.72981	8.72291	0.6286	0.64753	6.89537	0.66784	0.6365	20.2287	0.31072	0.47668
15.3563	0.8126	0.8098	15.3605	0.81674	0.8214	13.7627	0.84447	0.79081	0.61874	0.76636	0.61874	0.74849	0.53858	0.7845	0.53858	0.81387	0.73732	0.62032	0.66335	0.62392	9.28749	0.54578	0.63974	7.31897	0.62434	0.63014	21.5309	0.29908	0.46775
16.3542	0.80195	0.79918	16.3563	0.80398	0.81145	14.6544	0.79445	0.77891	0.71666	0.68382	0.71666	0.67965	0.62816	0.71025	0.62816	0.73863	0.87066	0.53738	0.79669	0.54431	9.90624	0.61754	0.63188	7.80263	0.62957	0.62345	22.9065	0.33857	0.45871
17.4063	0.80303	0.78837	17.4105	0.78884	0.80128	15.5981	0.82823	0.7667	0.82499	0.60174	0.82499	0.61695	0.724	0.6766	0.724	0.6756	1.01024	0.49844	0.93627	0.48515	10.5417	0.77417	0.6244	8.28466	0.61173	0.61727	24.3618	0.46927	0.44954
18.5188	0.77271	0.77735	18.525	0.76756	0.79092	16.5939	0.71253	0.75424	0.93749	0.54322	0.93749	0.56364	0.824	0.64711	0.824	0.62401	1.16024	0.4915	1.08627	0.43927	11.2083	0.60822	0.61708	8.81701	0.65451	0.61092	25.8968	0.545	0.44022
19.6979	0.7335	0.76611	19.7021	0.76094	0.7804	17.6439	0.85235	0.74155	1.05624	0.5143	1.05624	0.51754	0.92816	0.59839	0.92816	0.5815	1.31649	0.40835	1.24252	0.40384	11.9083	0.52994	0.60989	9.36071	0.58577	0.60483	27.5298	0.51408	0.43067
20.9417	0.67045	0.75474	20.95	0.78355	0.7697	18.7606	0.8282	0.72855	1.18124	0.49426	1.18124	0.47774	1.04275	0.57203	1.04275	0.54425	1.48316	0.34696	1.40919	0.37476	12.65	0.47482	0.60271	9.94175	0.56574	0.59869	29.2487	0.5183	0.42099
22.2583	0.69491	0.74321	22.2667	0.76084	0.7589	19.9377	0.85452	0.71537	1.31249	0.45583	1.31249	0.44333	1.1615	0.52007	1.1615	0.51313	1.65191	0.3328	1.57794	0.35108	13.4354	0.54229	0.59552	10.552	0.63122	0.59258	31.0624	0.4185	0.41114
23.6542	0.73421	0.73153	23.6542	0.729	0.74802	21.1814	0.53641	0.702	1.44999	0.40831	1.44999	0.41345	1.2865	0.47794	1.2865	0.48617	1.84357	0.34389	1.76961	0.32867	14.275	0.66091	0.58821	11.2012	0.53641	0.58637	32.9835	0.28251	0.4011
25.125	0.7113	0.71981	25.1271	0.69718	0.73703	22.4981	0.65496	0.68845	1.59999	0.37846	1.59999	0.3863	1.41983	0.46739	1.41983	0.46205	2.03107	0.33175	1.95711	0.3098	15.1583	0.80224	0.58088	11.8926	0.58911	0.58005	35.0179	0.25506	0.39087
26.6813	0.71903	0.70802	26.6813	0.73186	0.72601	23.8898	0.74557	0.67477	1.75833	0.35583	1.75833	0.36225	1.5615	0.43164	1.5615	0.44013	2.24774	0.28752	2.17377	0.29056	16.0937	0.60365	0.57344	12.6197	0.57477	0.57367	37.1687	0.3584	0.38048
28.3292	0.72025	0.69619	28.3292	0.74163	0.71493	25.3627	0.60326	0.66098	1.92708	0.34687	1.92708	0.34052	1.70941	0.4016	1.70941	0.42017	2.44774	0.25541	2.37377	0.27461	17.0812	0.46751	0.56591	13.3906	0.53273	0.56716	39.4359	0.45213	0.36998
30.0667	0.69802	0.6844	30.0709	0.70673	0.70388	26.9189	0.63517	0.64713	2.09374	0.34086	2.09374	0.32203	1.86566	0.39859	1.86566	0.40147	2.69774	0.2146	2.62377	0.25659	18.1271	0.41017	0.55823	14.2054	0.57541	0.56053	41.838	0.52549	0.35934
31.9125	0.67654	0.6726	31.9146	0.70959	0.69287	28.5669	0.60548	0.63324	2.28749	0.31417	2.28749	0.30336	2.02608	0.37911	2.02608	0.38423	2.92274	0.21707	2.84877	0.24189	19.2333	0.47086	0.55041	15.0672	0.53127	0.55376	44.3748	0.43424	0.34862
33.8583	0.70903	0.66091	33.8563	0.70211	0.68198	30.3064	0.59188	0.61938	2.46666	0.28602	2.46666	0.28818	2.20108	0.35491	2.20108	0.36721	3.19774	0.23234	3.12377	0.22557	20.4042	0.62298	0.54243	15.9761	0.52683	0.54688	47.0588	0.29452	0.33781
35.9125	0.64214	0.64937	35.9167	0.69981	0.67116	32.1481	0.47673	0.60557	2.68124	0.25669	2.68124	0.27207	2.39275	0.36228	2.39275	0.3503	3.45816	0.22651	3.38419	0.21159	21.6396	0.61399	0.53432	16.9401	0.58219	0.53984	49.8989	0.18595	0.32695
38.0917	0.57768	0.63794	38.0917	0.68283	0.66052	34.0939	0.56153	0.59186	2.89583	0.23629	2.89583	0.25776	2.57608	0.34782	2.57608	0.33557	3.75607	0.21116	3.68211	0.19715	22.9437	0.61834	0.52606	17.9578	0.44341	0.53268	52.8984	0.22985	0.31609
40.3896	0.59778	0.62674	40.3938	0.66195	0.65005	36.1523	0.5655	0.5783	3.13749	0.23944	3.13749	0.24341	2.79275	0.31815	2.79275	0.31974	4.05399	0.17269	3.98002	0.18417	24.3271	0.47742	0.51763	19.0338	0.52707	0.5254	56.0787	0.27881	0.30521
42.8229	0.60019	0.61576	42.8271	0.65262	0.63981	38.3314	0.39446	0.56491	3.36874	0.24246	3.36874	0.23113	2.999	0.3099	2.999	0.30605	4.38107	0.14578	4.30711	0.17142	25.7875	0.47197	0.50907	20.1732	0.56276	0.518	59.4275	0.38688	0.29443
45.3979	0.53938	0.60503	45.4021	0.64849	0.62982	40.6335	0.46676	0.55178	3.63541	0.23468	3.63541	0.21847	3.24483	0.29625	3.24483	0.29132	4.72066	0.14622	4.64669	0.15964	27.3333	0.34351	0.50037	21.3742	0.5438	0.51051	62.9785	0.42897	0.2837
48.1208	0.54416	0.59461	48.123	0.62115	0.62012	43.0627	0.46978	0.53895	3.90208	0.21119	3.90208	0.20717	3.47191	0.25346	3.47191	0.27906	5.08316	0.15353	5.00919	0.14849	28.9667	0.51032	0.49156	22.6466	0.53644	0.50292	66.7286	0.29567	0.2731
50.9958	0.56668	0.58454	51	0.60614	0.61074	45.6377	0.49966	0.52641	4.19791	0.1804	4.19791	0.19602	3.74691	0.22771	3.74691	0.26576	5.46649	0.17544	5.39252	0.13809	30.6937	0.59403	0.48266	23.9921	0.49321	0.49526	70.6901	0.16103	0.26266
54.0375	0.62285	0.57482	54.0396	0.58201	0.6017	48.3585	0.45038	0.51425	4.49791	0.16623	4.49791	0.186	4.00525	0.23437	4.00525	0.25464	5.88107	0.17544	5.80711	0.12822	32.5187	0.57521	0.47368	25.4155	0.47654	0.48754	74.8845	0.15191	0.25239
57.2542	0.59307	0.56549	57.2584	0.6025	0.59302	51.2377	0.42748	0.50248	4.82499	0.16736	4.82499	0.17634	4.30108	0.2512	4.30108	0.24333	6.32482	0.14737	6.25086	0.11901	34.4458	0.44217	0.46467	26.9184	0.48008	0.47981	79.3179	0.30757	0.24235
60.6563	0.49082	0.55656	60.6584	0.61313	0.58472	54.2814	0.5605	0.49116	5.16458	0.18196	5.16458	0.16752	4.60316	0.2589	4.60316	0.23317	6.75399	0.12644	6.68002	0.11123	36.4875	0.34908	0.4556	28.5073	0.50058	0.47206	84.0025	0.38564	0.23257
64.2708	0.44825	0.54802	64.2563	0.5945	0.57681	57.5106	0.42597	0.48027	5.52708	0.18302	5.52708	0.15926	4.92816	0.22282	4.92816	0.2236	7.25816	0.1041	7.18419	0.10329	38.6458	0.3333	0.44652	30.192	0.53913	0.46429	88.9629	0.3344	0.22307
68.0687	0.51291	0.53997	68.0605	0.55407	0.56931	60.9127	0.34558	0.46992	5.91041	0.1602	5.91041	0.15164	5.26983	0.19626	5.26983	0.21485	7.74149	0.07306	7.66752	0.09667	40.9271	0.44207	0.43747	31.9692	0.50092	0.45659	94.199	0.33291	0.21389
72.0813	0.49903	0.53236	72.0834	0.53614	0.56221	64.4939	0.54968	0.46013	6.31666	0.13181	6.31666	0.14461	5.63233	0.23365	5.63233	0.20683	8.29982	0.06868	8.22586	0.09003	43.3396	0.4529	0.42847	33.847	0.4531	0.44894	99.7415	0.32552	0.20504
76.3354	0.53539	0.52516	76.3584	0.58889	0.55549	68.2981	0.50949	0.45082	6.75624	0.12143	6.75624	0.13801	6.01566	0.21537	6.01566	0.19954	8.86649	0.05101	8.79252	0.08419	45.8917	0.58055	0.41955	35.8336	0.3862	0.44137	105.596	0.23329	0.19656
80.8313	0.56664	0.5184	80.8313	0.57828	0.54923	72.3419	0.38427	0.44199	7.22083	0.13225	7.22083	0.13199	6.42191	0.18402	6.42191	0.19294	9.46649	0.07876	9.39252	0.0788	48.5854	0.40175	0.41075	37.9321	0.41717	0.43392	111.828	0.19312	0.18841
85.5875	0.58897	0.51205	85.6125	0.57657	0.54328	76.571	0.60674	0.4338	7.67708	0.14223	7.67708	0.12686	6.874	0.21797	6.874	0.18673	10.0957	0.09431	10.0217	0.07386	51.4396	0.32889	0.40207	40.1556	0.37778	0.42658	118.354	0.23351	0.18073
90.6292	0.5932	0.50609	90.6146	0.58427	0.53776	81.0752	0.55244	0.42607	8.20624	0.1432	8.20624	0.12169	7.32816	0.16869	7.32816	0.18147	10.7623	0.09971	10.6883	0.06925	54.4521	0.30974	0.39357	42.5041	0.3875	0.4194	125.269	0.14905	0.17344
95.9292	0.54184	0.50053	95.9563	0.56898	0.53253	85.8398	0.40948	0.41885	8.72291	0.11186	8.72291	0.11729	7.78441	0.20424	7.78441	0.177	11.4665	0.07627	11.3925	0.06493	57.6396	0.34541	0.38526	44.9841	0.40198	0.41242	132.583	0.0723	0.16655
101.569	0.54597	0.49528	101.554	0.5613	0.52765	90.8523	0.3616	0.41216	9.28749	0.09294	9.28749	0.11308	8.3115	0.18743	8.3115	0.17265	12.204	0.06014	12.13	0.06089	61.0083	0.4347	0.37718	47.6101	0.412	0.40562	140.337	0.00736	0.16004
107.498	0.52127	0.49037	107.537	0.51724	0.523	96.1919	0.5073	0.40589	9.90624	0.10381	9.90624	0.10903	8.85108	0.18856	8.85108	0.16891	12.9915	0.04072	12.9175	0.057	64.5708	0.51563	0.36936	50.3854	0.40275	0.39904	148.505	-0.01307	0.15396
113.808	0.53403	0.4857	113.815	0.54626	0.51863	101.794	0.55091	0.40009	10.5417	0.12852	10.5417	0.10535	9.39483	0.16615	9.39483	0.16572	13.829	0.0256	13.755	0.05325	68.3625	0.44679	0.36176	53.3214	0.38898	0.3927	157.161	-0.02831	0.14824
120.431	0.52244	0.48131	120.45	0.54111	0.51447	107.75	0.47103	0.39466	11.2083	0.11024	11.2083	0.10189	10.0157	0.17894	10.0157	0.16263	14.7144	0.02008	14.6404	0.0496	72.3208	0.39073	0.35456	56.423	0.38778	0.38661	166.306	0.14888	0.1429
127.46	0.51779	0.47709	127.471	0.52025	0.51048	114.042	0.34757	0.38958	11.9083	0.09073	11.9083	0.09861	10.6344	0.16055	10.6344	0.16	15.6498	0.0256	15.5759	0.04605	76.5333	0.24209	0.34762	59.7145	0.37172	0.38077	175.991	0.02093	0.13789
134.915	0.50087	0.47301	134.94	0.52194	0.50659	120.671	0.3556	0.38482	12.65	0.07756	12.65	0.09544	11.3178	0.17849	11.3178	0.15749	16.6394	0.03786	16.5654	0.04255	80.9875	0.21389	0.34102	63.1926	0.34465	0.37521	186.24	0.05201	0.13321
142.783	0.50404	0.46906	142.756	0.52754	0.50284	127.721	0.31202	0.3803	13.4354	0.08631	13.4354	0.09235	12.0157	0.15069	12.0157	0.15524	17.6832	0.0464	17.6092	0.0391	85.7062	0.23864	0.33475	66.8606	0.35774	0.36995	197.024	-0.00877	0.12883
151.092	0.46321	0.46518	151.085	0.52272	0.49912	135.133	0.22843	0.37601	14.275	0.09957	14.275	0.08928	12.7615	0.13869	12.7615	0.15311	18.7936	0.04567	18.7196	0.03566	90.675	0.32513	0.32886	70.7379	0.3537	0.36496	208.459	-0.00225	0.12469
159.86	0.34882	0.46135	159.86	0.47497	0.49543	142.996	0.42257	0.37188	15.1583	0.11414	15.1583	0.08626	13.5448	0.16993	13.5448	0.15108	19.9623	0.05497	19.8884	0.03224	95.9333	0.43925	0.32332	74.8182	0.40215	0.36028	220.542	0.05395	0.12078
169.16	0.40177	0.4575	169.185	0.48459	0.49171	151.304	0.47941	0.36786	16.0937	0.08348	16.0937	0.08325	14.3782	0.13043	14.3782	0.1491	21.1957	0.0425	21.1217	0.02884	101.5	0.5058	0.31813	79.1548	0.466	0.35584	233.322	0.23526	0.11706
178.987	0.4656	0.45363	178.975	0.46492	0.48797	160.106	0.39117	0.36391	17.0812	0.06121	17.0812	0.08026	15.2657	0.15033	15.2657	0.14713	22.5019	0.01095	22.4279	0.02545	107.383	0.38204	0.31329	83.7544	0.38333	0.35165	246.855	0.24374	0.11348
189.371	0.47282	0.4497	189.371	0.4575	0.48416	169.4	0.47415	0.36	18.1271	0.05602	18.1271	0.07726	16.199	0.14391	16.199	0.14519	23.8852	-0.000564	23.8113	0.02206	113.625	0.27164	0.30878	88.6007	0.35489	0.34773	261.141	0.33046	0.11003
200.35	0.48063	0.44569	200.379	0.47162	0.48025	179.211	0.41371	0.35609	19.2333	0.05975	19.2333	0.07425	17.1886	0.12769	17.1886	0.14322	25.3477	0.01392	25.2738	0.01869	120.202	0.23422	0.30461	93.7083	0.33245	0.34406	276.234	0.21884	0.10666
211.981	0.39887	0.44156	211.994	0.43337	0.47624	189.627	0.41633	0.35213	20.4042	0.08523	20.4042	0.07124	18.2344	0.143	18.2344	0.14122	26.8894	0.03033	26.8154	0.01536	127.135	0.18747	0.30075	99.1438	0.38978	0.34058	292.236	0.01768	0.10333
224.252	0.40955	0.43732	224.265	0.47285	0.47211	200.608	0.23478	0.34812	21.6396	0.08263	21.6396	0.06822	19.3407	0.1264	19.3407	0.13917	28.5227	0.03728	28.4488	0.01205	134.512	0.18483	0.29716	104.855	0.38634	0.3373	309.121	-0.00665	0.10003
237.242	0.44607	0.43293	237.244	0.45834	0.46784	212.208	0.25779	0.34401	22.9437	0.08131	22.9437	0.06521	20.5073	0.13063	20.5073	0.13708	30.2477	0.02439	30.1738	0.0088	142.26	0.31476	0.29384	110.927	0.28621	0.33418	326.974	0.01775	0.09673
251.004	0.44103	0.42838	251.004	0.44925	0.46341	224.492	0.25521	0.33979	24.3271	0.05665	24.3271	0.06219	21.7448	0.15346	21.7448	0.13492	32.0727	0.000303	31.9988	0.0056	150.481	0.35234	0.29075	117.313	0.39914	0.33122	345.844	0.02754	0.0934
265.506	0.42931	0.42369	265.531	0.43744	0.45883	237.481	0.38955	0.33544	25.7875	0.05019	25.7875	0.05919	23.0511	0.08368	23.0511	0.1327	34.004	-0.02285	33.93	0.00246	159.177	0.43137	0.28786	124.083	0.38081	0.32836	365.808	-0.04341	0.09003
280.887	0.39195	0.41881	280.871	0.43292	0.45409	251.219	0.40338	0.33094	27.3333	0.02859	27.3333	0.05621	24.4323	0.12592	24.4323	0.13042	36.0436	-0.01638	35.9696	-0.000586	168.36	0.30931	0.28514	131.247	0.27088	0.3256	386.887	0.12104	0.0866
297.112	0.42098	0.41378	297.119	0.43864	0.44917	265.763	0.41815	0.32629	28.9667	0.05685	28.9667	0.05326	25.8948	0.14076	25.8948	0.12807	38.2061	-0.00419	38.1321	-0.00355	178.081	0.22113	0.28256	138.81	0.38456	0.3229	409.201	0.26337	0.0831
314.279	0.40343	0.40856	314.302	0.4135	0.44408	281.102	0.38455	0.32149	30.6937	0.06629	30.6937	0.05036	27.4365	0.13705	27.4365	0.12566	40.4832	0.00778	40.4092	-0.00641	188.371	0.1255	0.28009	146.815	0.27329	0.32023	432.796	0.26292	0.07951
332.448	0.37963	0.40316	332.465	0.4438	0.43882	297.342	0.31039	0.31651	32.5187	0.06228	32.5187	0.04751	29.0698	0.12817	29.0698	0.12317	42.8977	0.01642	42.8238	-0.00915	199.231	0.15766	0.27772	155.277	0.33802	0.31759	457.739	0.19351	0.07584
351.644	0.43302	0.39759	351.642	0.43934	0.4334	314.519	0.32272	0.31136	34.4458	0.03863	34.4458	0.04473	30.7969	0.10539	30.7969	0.12063	45.4477	-0.01344	45.3738	-0.01177	210.696	0.17128	0.2754	164.223	0.33352	0.31493	484.121	0.15662	0.07208
371.967	0.29172	0.39183	371.952	0.42232	0.42779	332.694	0.30632	0.30603	36.4875	0.0234	36.4875	0.04201	32.624	0.09852	32.624	0.11802	48.1415	-0.03068	48.0675	-0.01426	222.85	0.28948	0.2731	173.677	0.31237	0.31225	512.018	0.02388	0.06822
393.417	0.35315	0.38591	393.417	0.39141	0.42202	351.877	0.09846	0.30055	38.6458	0.0179	38.6458	0.03939	34.5532	0.10476	34.5532	0.11536	50.9936	-0.03478	50.9196	-0.0166	235.669	0.33846	0.27083	183.698	0.34089	0.30952	541.483	-0.0887	0.06428
416.135	0.32429	0.3798	416.121	0.41406	0.41608	372.183	0.26194	0.29488	40.9271	0.03834	40.9271	0.03685	36.5928	0.11188	36.5928	0.11265	54.0082	-0.03182	53.9342	-0.0188	249.265	0.44093	0.26853	194.252	0.26802	0.30675	572.66	-0.03108	0.06024
440.146	0.40977	0.37353	440.144	0.382	0.40998	393.654	0.28172	0.28904	43.3396	0.04014	43.3396	0.03442	38.7552	0.1354	38.7552	0.10988	57.1936	0.00582	57.1196	-0.02085	263.594	0.43505	0.26622	205.431	0.35933	0.3039	605.639	0.2054	0.05612
465.527	0.35669	0.3671	465.51	0.33786	0.40373	416.356	0.24374	0.28304	45.8917	0.05493	45.8917	0.03211	41.0365	0.122	41.0365	0.10708	60.5665	-0.00205	60.4925	-0.02274	278.769	0.30458	0.26387	217.252	0.25077	0.30096	640.481	0.18962	0.05193
492.394	0.32858	0.36051	492.358	0.38514	0.39733	440.363	0.24924	0.27687	48.5854	0.02796	48.5854	0.02992	43.4469	0.09673	43.4469	0.10423	64.1269	-0.00719	64.0529	-0.02448	294.808	0.19806	0.26146	229.752	0.30051	0.29794	677.315	-0.05092	0.04766
520.746	0.35176	0.35379	520.742	0.33272	0.39078	465.746	0.09784	0.27055	51.4396	0.01497	51.4396	0.02785	45.9969	0.07388	45.9969	0.10136	67.8957	-0.00355	67.8217	-0.02605	311.769	0.11538	0.25899	242.965	0.3186	0.29482	716.272	-0.04928	0.04333
550.796	0.37634	0.34691	550.788	0.36987	0.38411	492.606	0.22172	0.26408	54.4521	0.01409	54.4521	0.02591	48.6907	0.08226	48.6907	0.09847	71.8769	-0.02534	71.8029	-0.02748	329.727	0.1419	0.25645	256.952	0.2206	0.2916	757.471	0.29491	0.03895
582.49	0.33195	0.33993	582.51	0.34383	0.37732	520.992	0.39892	0.25748	57.6396	0.02238	57.6396	0.02412	51.5448	0.06612	51.5448	0.09555	76.1144	-0.02743	76.0404	-0.02876	348.667	0.29726	0.25385	271.707	0.2802	0.28829	801.014	-0.09448	0.03452
616.069	0.24514	0.33282	616.048	0.3524	0.37043	551.009	0.23929	0.25074	61.0083	0.03264	61.0083	0.02246	54.5594	0.06737	54.5594	0.09263	80.5519	-0.02138	80.4779	-0.02988	368.717	0.32497	0.25117	287.325	0.35607	0.28487	847.091	-0.04009	0.03005
651.554	0.31573	0.32562	651.567	0.34555	0.36344	582.731	0.35494	0.24389	64.5708	0.04608	64.5708	0.02094	57.7428	0.07487	57.7428	0.08971	85.254	-0.03728	85.18	-0.03086	389.927	0.41572	0.24841	303.857	0.32975	0.28134	895.748	0.12691	0.02557
689.075	0.36746	0.31835	689.075	0.3585	0.35639	616.3	0.15438	0.23694	68.3625	0.03401	68.3625	0.01956	61.1136	0.08397	61.1136	0.0868	90.2269	-0.05052	90.1529	-0.03172	412.323	0.32586	0.24559	321.312	0.30212	0.27771	947.248	-0.13199	0.02108
728.756	0.31752	0.31101	728.737	0.31826	0.34928	651.792	0.19736	0.22989	72.3208	0.02731	72.3208	0.01833	64.6761	0.07931	64.6761	0.08391	95.4998	-0.05661	95.4259	-0.03245	436.023	0.19704	0.24268	339.775	0.25695	0.27398	1001.65	0.23095	0.01659
770.735	0.29505	0.30362	770.717	0.32963	0.34213	689.294	0.04693	0.22278	76.5333	0.000465	76.5333	0.01722	68.4448	0.07825	68.4448	0.08105	101.054	-0.05175	100.98	-0.03307	461.09	0.07388	0.23971	359.279	0.21298	0.27016	1059.19	0.04366	0.01213
815.077	0.25616	0.29622	815.102	0.3518	0.33496	728.992	0.24083	0.21561	80.9875	0.000673	80.9875	0.01625	72.4261	0.07239	72.4261	0.07824	106.939	-0.05779	106.865	-0.03359	487.587	-0.02791	0.23666	379.935	0.21365	0.26623	1120.04	0.05606	0.0077
861.969	0.33315	0.28882	861.994	0.32758	0.32781	770.927	0.0624	0.20842	85.7062	0.00835	85.7062	0.0154	76.6511	0.06793	76.6511	0.07546	113.158	-0.03525	113.084	-0.03401	515.573	0.08694	0.23355	401.737	0.20858	0.26222	1184.39	0.22042	0.00332
911.587	0.27752	0.28144	911.598	0.34666	0.32068	815.311	0.28924	0.2012	90.675	0.017	90.675	0.01466	81.1157	0.05096	81.1157	0.07275	119.744	-0.05228	119.67	-0.03436	545.21	0.23138	0.23038	424.806	0.20617	0.25813	1252.39	-0.16231	-0.000989
964.025	0.35862	0.27412	964.046	0.35606	0.31361	862.227	0.24165	0.194	95.9333	0.03994	95.9333	0.01403	85.824	0.06307	85.824	0.07012	126.712	-0.05391	126.638	-0.03464	576.513	0.32883	0.22716	449.213	0.17367	0.25396	1324.31	0.12346	-0.00522
1019.51	0.19369	0.26687	1019.53	0.32186	0.30661	911.811	0.25663	0.18683	101.5	0.04508	101.5	0.0135	90.8011	0.05941	90.8011	0.06758	134.046	-0.05422	133.972	-0.03486	609.602	0.26742	0.22389	474.988	0.17724	0.24972	1400.33	-0.1978	-0.00934
1078.18	0.27251	0.25971	1078.14	0.32487	0.29973	964.265	0.08359	0.17972	107.383	0.02707	107.383	0.01306	96.0386	0.08577	96.0386	0.06514	141.821	-0.05178	141.747	-0.03503	644.608	0.30696	0.22058	502.272	0.17191	0.24542	1480.73	0.17438	-0.01335
1140.16	0.23058	0.2527	1140.2	0.30153	0.29297	1019.75	0.13856	0.17269	113.625	0.00855	113.625	0.0127	101.605	0.11468	101.605	0.06278	150.037	-0.04676	149.963	-0.03516	681.638	0.31414	0.21723	531.089	0.19775	0.24107	1565.75	-0.11449	-0.01723
1205.78	0.22788	0.24583	1205.75	0.28618	0.28637	1078.38	0.26394	0.16577	120.202	0.00446	120.202	0.0124	107.509	0.08202	107.509	0.06053	158.727	-0.01846	158.653	-0.03525	720.767	0.33437	0.21386	561.588	0.17558	0.23667	1655.61	0.1488	-0.02096
1275.09	0.27181	0.23915	1275.12	0.26775	0.27995	1140.42	0.09614	0.15898	127.135	-0.00125	127.135	0.01217	113.73	0.06098	113.73	0.05841	167.929	-0.01376	167.855	-0.03533	762.133	0.36558	0.21047	593.803	0.23831	0.23225	1750.63	-0.1867	-0.02454
1348.44	0.29138	0.23268	1348.42	0.28627	0.27373	1206	0.15302	0.15236	134.512	0.00184	134.512	0.01198	120.287	0.05239	120.287	0.05641	177.644	-0.00134	177.57	-0.03538	805.86	0.26901	0.20708	627.893	0.22941	0.22781	1851.13	-0.16016	-0.02794
1425.95	0.29866	0.22644	1425.96	0.30016	0.26775	1275.33	0.16782	0.14593	142.26	0.02021	142.26	0.01184	127.264	0.08341	127.264	0.05453	187.906	-0.01987	187.832	-0.03541	852.117	0.33287	0.20369	663.911	0.21775	0.22337	1957.33	0.19837	-0.03115
1507.96	0.17381	0.22046	1507.96	0.27585	0.26202	1348.65	0.13952	0.1397	150.481	0.02867	150.481	0.01173	134.595	0.0814	134.595	0.0528	198.787	-0.04885	198.713	-0.03544	901.008	0.24576	0.20032	702.019	0.212	0.21893	2069.64	-0.12716	-0.03417
1594.64	0.22883	0.21476	1594.64	0.2652	0.25657	1426.21	0.14316	0.13371	159.177	0.03762	159.177	0.01165	142.389	0.04431	142.389	0.05119	210.269	-0.05489	210.195	-0.03545	952.71	0.12154	0.19698	742.286	0.23762	0.21452	2188.42	-0.18329	-0.037
1686.34	0.22334	0.20935	1686.35	0.3223	0.25141	1508.18	0.16317	0.12798	168.36	0.01939	168.36	0.0116	150.587	0.0863	150.587	0.04973	222.408	-0.0527	222.334	-0.03546	1007.38	-0.00678	0.19367	784.877	0.2242	0.21015	2313.96	0.1721	-0.03961
1783.26	0.11956	0.20426	1783.26	0.26576	0.24655	1594.89	0.13345	0.12253	178.081	0.00643	178.081	0.01155	159.276	0.08082	159.276	0.0484	235.239	-0.04663	235.165	-0.03547	1065.2	0.07505	0.19042	829.9	0.20876	0.20584	2446.7	-0.21518	-0.04202
1885.77	0.22206	0.1995	1885.76	0.22661	0.24202	1686.55	0.10268	0.11738	188.371	-0.01131	188.371	0.01152	168.472	0.0348	168.472	0.0472	248.814	-0.06416	248.74	-0.03547	1126.3	0.26622	0.18723	877.522	0.18244	0.20159	2587.05	-0.2682	-0.04422
1994.15	0.19461	0.19507	1994.18	0.26033	0.23781	1783.49	0.20817	0.11253	199.231	-0.00566	199.231	0.01151	178.18	0.08847	178.18	0.04614	263.148	-0.03578	263.074	-0.03548	1190.9	0.26698	0.18411	927.847	0.19451	0.19744	2735.46	0.15338	-0.0462
2108.76	0.18022	0.19099	2108.78	0.24407	0.23394	1885.99	0.20826	0.10801	210.696	-0.000465	210.696	0.01149	188.455	0.03256	188.455	0.0452	278.321	-0.00809	278.247	-0.03548	1259.24	0.08064	0.18108	981.079	0.16355	0.19338	2892.4	-0.1111	-0.04799
2229.96	0.26853	0.18726	2229.97	0.28134	0.2304	1994.39	0.21642	0.10383	222.85	0.01573	222.85	0.01148	199.318	0.06745	199.318	0.04438	294.364	0.00592	294.29	-0.03548	1331.47	0.1138	0.17816	1037.34	0.15489	0.18945	3058.27	-0.16239	-0.04957
2358.11	0.22124	0.18387	2358.14	0.23455	0.22719	2109.01	0.19806	0.09997	235.669	0.02633	235.669	0.01148	210.801	0.07003	210.801	0.04367	311.325	-0.01363	311.251	-0.03548	1407.82	0.23616	0.17534	1096.85	0.15238	0.18565	3233.68	0.07423	-0.05097
2493.64	0.17983	0.18082	2493.66	0.27201	0.22432	2230.19	0.07907	0.09646	249.265	0.04483	249.265	0.01147	222.936	0.05718	222.936	0.04306	329.264	-0.02449	329.19	-0.03548	1488.59	-0.07796	0.17264	1159.76	0.14818	0.182	3419.14	0.08085	-0.05218
2636.9	0.22563	0.1781	2636.93	0.25498	0.22176	2358.34	0.09943	0.09328	263.594	0.04228	263.594	0.01147	235.799	0.07339	235.799	0.04255	348.233	-0.04351	348.159	-0.03548	1573.94	0.34224	0.17008	1226.25	0.15309	0.17851	3615.23	-0.26129	-0.05323
2788.42	0.20723	0.17571	2788.44	0.25008	0.21951	2493.87	0.16687	0.09043	278.769	0.02134	278.769	0.01147	249.347	0.03638	249.347	0.04212	368.269	-0.06021	368.195	-0.03548	1664.23	0.2236	0.16765	1296.57	0.14746	0.1752	3822.58	0.21353	-0.05412
2948.65	0.13932	0.17361	2948.67	0.25502	0.21755	2637.14	0.03255	0.0879	294.808	0.00249	294.808	0.01147	263.697	0.08904	263.697	0.04178	389.469	-0.05382	389.395	-0.03548	1759.67	0.07543	0.16537	1370.93	0.18571	0.17207	4041.79	-0.03541	-0.05486
3118.09	0.21282	0.1718	3118.08	0.22656	0.21586	2788.66	-0.00621	0.08568	311.769	-0.00887	311.769	0.01147	278.87	0.0336	278.87	0.04149	411.894	-0.01157	411.82	-0.03548	1860.57	0.26361	0.16324	1449.54	0.19583	0.16913	4273.56	-0.14609	-0.05548
3297.24	0.28459	0.17026	3297.23	0.21948	0.21442	2948.89	0.18116	0.08374	329.727	-0.00136	329.727	0.01147	294.916	0.06148	294.916	0.04127	435.585	-0.01111	435.511	-0.03548	1967.26	0.09527	0.16127	1532.67	0.23927	0.1664	4518.63	0.00253	-0.05599
3486.64	0.08271	0.16896	3486.66	0.23217	0.2132	3118.3	0.06849	0.08208	348.667	0.01989	348.667	0.01147	311.876	0.06449	311.876	0.04109	460.631	-0.04872	460.557	-0.03548	2080.07	0.19535	0.15946	1620.56	0.25903	0.16387	4777.72	0.28275	-0.0564
3686.95	0.16372	0.16787	3686.97	0.2288	0.2122	3297.44	0.17496	0.08066	368.717	0.02278	368.717	0.01147	329.83	0.02063	329.83	0.04095	487.121	-0.04985	487.047	-0.03548	2199.34	0.31445	0.1578	1713.48	0.24002	0.16154	5051.67	-0.21637	-0.05672
3898.76	0.12775	0.16698	3898.79	0.19598	0.21138	3486.87	0.09885	0.07947	389.927	0.03465	389.927	0.01147	348.77	0.05025	348.77	0.04085	515.135	0.00277	515.061	-0.03548	2325.47	-0.08395	0.1563	1811.71	0.19044	0.15943	5341.29	-0.30173	-0.05698
4122.75	0.20425	0.16626	4122.74	0.21908	0.21071	3687.18	0.13065	0.07849	412.323	0.02284	412.323	0.01147	368.818	0.08629	368.818	0.04077	544.744	-0.05468	544.67	-0.03548	2458.81	0.26219	0.15496	1915.58	0.13039	0.15752	5647.53	0.13119	-0.05717
4359.58	0.17382	0.16569	4359.59	0.21289	0.21018	3899	0.03443	0.07768	436.023	0.00701	436.023	0.01147	390.039	0.08095	390.039	0.04072	576.075	-0.0462	576.001	-0.03548	2599.76	0.00102	0.15376	2025.42	0.13247	0.15581	5971.36	0.09288	-0.05732
4609.99	0.10697	0.16523	4610.02	0.15762	0.20977	4122.96	0.10371	0.07704	461.09	-0.01263	461.09	0.01147	412.445	0.07083	412.445	0.04068	609.16	-0.01893	609.086	-0.03548	2748.82	0.21867	0.15271	2141.54	0.19458	0.15429	6313.72	-0.32269	-0.05743
4874.79	0.16025	0.16489	4874.81	0.20504	0.20945	4359.79	0.12052	0.07652	487.587	-0.02575	487.587	0.01147	436.145	0.04742	436.145	0.04065	644.179	-0.05843	644.105	-0.03548	2906.42	-0.04204	0.1518	2264.3	0.22529	0.15296	6675.67	0.03224	-0.0575
5154.81	0.18517	0.16462	5154.82	0.19452	0.20922	4610.24	0.01204	0.07612	515.573	-0.00737	515.573	0.01147	461.18	0.02605	461.18	0.04063	681.173	-0.0026	681.099	-0.03548	3073.07	0.25519	0.15101	2394.13	0.12319	0.15181	7058.41	-0.024	-0.05756
5450.89	0.19973	0.16443	5450.91	0.17992	0.20904	4875.02	-0.03971	0.07582	545.21	0.0133	545.21	0.01147	487.695	0.02617	487.695	0.04062	720.3	-0.03349	720.226	-0.03548	3249.24	0.045	0.15034	2531.38	0.13349	0.15082	7463.05	-0.23988	-0.0576
5764	0.15105	0.16429	5763.99	0.18443	0.20891	5155.03	0.00322	0.07558	576.513	0.02824	576.513	0.01147	515.68	0.02742	515.68	0.04061	761.671	-0.03446	761.597	-0.03548	3435.51	0.11289	0.14978	2676.5	0.19956	0.14998	7890.9	-0.36496	-0.05762
6095.06	0.10038	0.16418	6095.04	0.16892	0.20882	5451.13	-0.01628	0.07541	609.602	0.01903	609.602	0.01147	545.293	0.02699	545.293	0.04061	805.427	-0.00404	805.353	-0.03548	3632.48	0.00806	0.14931	2829.92	0.20702	0.14928	8343.23	0.12958	-0.05764
6445.13	0.09202	0.16411	6445.14	0.18959	0.20876	5764.21	0.19238	0.07529	644.608	0.02701	644.608	0.01147	576.622	0.01933	576.622	0.0406	851.666	-0.0675	851.592	-0.03548	3840.7	0.23699	0.14893	2992.15	0.1524	0.1487	8821.54	0.05687	-0.05765
6815.3	0.14409	0.16407	6815.34	0.2147	0.20872	6095.28	-0.00955	0.07521	681.638	0.0246	681.638	0.01147	609.707	0.01626	609.707	0.0406	900.569	-0.01601	900.495	-0.03548	4060.88	0.21247	0.14862	3163.69	0.08022	0.14822	9327.23	-0.44356	-0.05766
7206.73	0.20021	0.16403	7206.76	0.15242	0.20869	6445.38	0.01673	0.07515	720.767	0.02917	720.767	0.01147	644.73	0.01471	644.73	0.0406	952.266	-0.06253	952.192	-0.03548	4293.68	-0.15354	0.14838	3345.04	0.12973	0.14784	9861.9	0.25965	-0.05766
7620.63	0.11652	0.16401	7620.64	0.13319	0.20867	6815.54	-0.03116	0.0751	762.133	0.03126	762.133	0.01147	681.72	0.02682	681.72	0.0406	1006.93	-0.01554	1006.86	-0.03548	4539.8	0.34354	0.14819	3536.78	0.13857	0.14754	10427.2	-0.4861	-0.05767
						7206.98	0.18258	0.07508	805.86	0.02019	805.86	0.01147	720.87	0.01934	720.87	0.0406	1064.75	-0.04825	1064.67	-0.03548	4800.05	0.02379	0.14804	3739.52	0.23546	0.14731	11024.9	0.23454	-0.05767
						7620.89	0.00459	0.07506	852.117	0.02811	852.117	0.01147	762.222	0.04399	762.222	0.0406	1125.84	-0.01738	1125.77	-0.03548	5075.19	-0.17	0.14793	3953.87	0.21153	0.14713
									901.008	0.01589	901.008	0.01147	805.98	0.04368	805.98	0.0406	1190.46	-0.06204	1190.38	-0.03548	5366.11	0.3846	0.14785	4180.53	0.16916	0.147
									952.71	0.00173	952.71	0.01147	852.214	0.04186	852.214	0.0406	1258.8	-0.05586	1258.72	-0.03548	5673.72	0.2036	0.14779	4420.14	0.14189	0.1469
									1007.38	-0.01933	1007.38	0.01147	901.13	0.03677	901.13	0.0406	1331.01	-0.0131	1330.93	-0.03548	5998.93	-0.02105	0.14775	4673.5	0.09511	0.14683
									1065.2	-0.00471	1065.2	0.01147	952.818	0.04563	952.818	0.0406	1407.38	-0.05192	1407.31	-0.03548	6342.81	0.45011	0.14772	4941.4	0.06307	0.14678
									1126.3	0.01622	1126.3	0.01147	1007.49	0.04493	1007.49	0.0406	1488.15	-0.05832	1488.07	-0.03548	6706.35	0.27111	0.1477	5224.63	0.12124	0.14675
									1190.9	0.02004	1190.9	0.01147	1065.28	0.03698	1065.28	0.0406	1573.51	-0.00693	1573.43	-0.03548	7090.76	0.15789	0.14769	5524.1	0.14663	0.14672
									1259.24	-0.00385	1259.24	0.01147	1126.41	0.02803	1126.41	0.0406	1663.77	-0.06248	1663.69	-0.03548	7497.2	0.3732	0.14768	5840.72	0.16856	0.14671
									1331.47	0.000331	1331.47	0.01147	1191.01	0.03178	1191.01	0.0406	1759.21	-0.06956	1759.13	-0.03548
									1407.82	0.0186	1407.82	0.01147	1259.34	0.02354	1259.34	0.0406	1860.12	-0.01097	1860.05	-0.03548
									1488.59	-0.02143	1488.59	0.01147	1331.56	0.01913	1331.56	0.0406	1966.83	-0.05539	1966.76	-0.03548
									1573.94	0.0281	1573.94	0.01147	1407.95	0.01647	1407.95	0.0406	2079.62	-0.05188	2079.55	-0.03548
									1664.23	0.01701	1664.23	0.01147	1488.69	0.01238	1488.69	0.0406	2198.89	-0.02266	2198.82	-0.03548
									1759.67	-0.00267	1759.67	0.01147	1574.05	0.01725	1574.05	0.0406	2325	-0.01805	2324.93	-0.03548
									1860.57	0.01696	1860.57	0.01147	1664.32	0.01489	1664.32	0.0406	2458.34	-0.06476	2458.27	-0.03548
									1967.26	0.00078	1967.26	0.01147	1759.76	0.0336	1759.76	0.0406	2599.33	0.00103	2599.26	-0.03548
									2080.07	0.01318	2080.07	0.01147	1860.67	0.03766	1860.67	0.0406	2748.39	-0.03379	2748.31	-0.03548
									2199.34	0.02219	2199.34	0.01147	1967.37	0.06287	1967.37	0.0406	2905.99	-0.0422	2905.91	-0.03548
									2325.47	-0.00936	2325.47	0.01147	2080.19	0.06454	2080.19	0.0406	3072.63	-0.0282	3072.55	-0.03548
									2458.81	0.0241	2458.81	0.01147	2199.46	0.06493	2199.46	0.0406	3248.8	0.00393	3248.73	-0.03548
									2599.76	-0.00712	2599.76	0.01147	2325.55	0.04292	2325.55	0.0406	3435.08	-0.05494	3435.01	-0.03548
									2748.82	0.01524	2748.82	0.01147	2458.89	0.02492	2458.89	0.0406	3632.02	-0.0603	3631.95	-0.03548
									2906.42	-0.00954	2906.42	0.01147	2599.89	0.01778	2599.89	0.0406	3840.25	-0.01223	3840.18	-0.03548
									3073.07	0.02249	3073.07	0.01147	2748.94	0.04448	2748.94	0.0406	4060.45	-0.01786	4060.38	-0.03548
									3249.24	-0.00294	3249.24	0.01147	2906.52	0.06277	2906.52	0.0406	4293.24	-0.0525	4293.17	-0.03548
									3435.51	0.00879	3435.51	0.01147	3073.17	0.01573	3073.17	0.0406	4539.36	-0.02577	4539.29	-0.03548
									3632.48	-0.00328	3632.48	0.01147	3249.35	0.02566	3249.35	0.0406	4799.61	-0.03198	4799.54	-0.03548
									3840.7	0.02083	3840.7	0.01147	3435.63	0.04897	3435.63	0.0406	5074.76	-0.04941	5074.69	-0.03548
									4060.88	0.01416	4060.88	0.01147	3632.57	0.05654	3632.57	0.0406	5365.69	-0.05256	5365.61	-0.03548
									4293.68	-0.00601	4293.68	0.01147	3840.8	0.0341	3840.8	0.0406	5673.26	-0.01924	5673.19	-0.03548
									4539.8	0.02301	4539.8	0.01147	4061	0.01255	4061	0.0406	5998.5	-0.02572	5998.43	-0.03548
									4800.05	0.00208	4800.05	0.01147	4293.79	0.02515	4293.79	0.0406	6342.36	-0.03301	6342.29	-0.03548
									5075.19	-0.00954	5075.19	0.01147	4539.91	0.03045	4539.91	0.0406	6705.92	-0.0164	6705.84	-0.03548
									5366.11	0.01487	5366.11	0.01147	4800.15	0.0628	4800.15	0.0406	7090.32	-0.0394	7090.25	-0.03548
									5673.72	0.01162	5673.72	0.01147	5075.3	0.05396	5075.3	0.0406	7496.76	-0.021	7496.68	-0.03548
									5998.93	0.00378	5998.93	0.01147	5366.24	0.04346	5366.24	0.0406
									6342.81	0.01866	6342.81	0.01147	5673.81	0.03599	5673.81	0.0406
									6706.35	0.0094	6706.35	0.01147	5999.03	0.02747	5999.03	0.0406
									7090.76	0.00652	7090.76	0.01147	6342.91	0.01184	6342.91	0.0406
									7497.2	0.01428	7497.2	0.01147	6706.48	0.03153	6706.48	0.0406
													7090.88	0.03076	7090.88	0.0406
													7497.31	0.03648	7497.31	0.0406

[truncated: 35 more sheets: Fig. 3b, Fig. 3c, Fig. 4b, Fig. 4c, Fig. 4f, Supplementary Fig. 1, Supplementary Fig. 2, Supplementary Fig. 3, Supplementary Fig. 4, Supplementary Fig. 5, Supplementary Fig. 6, Supplementary Fig. 7, Supplementary Fig. 8, Supplementary Fig. 9, Supplementary Fig. 10, Supplementary Fig. 11, Supplementary Fig. 12, Supplementary Fig. 13, Supplementary Fig. 15, Supplementary Fig. 17 …]
